# Supplementary material for: (E)-5-(2-Chloro­phen­yl)-7-ethyl-2-oxo-2,3-dihydro-1H-thieno[2,3-e][1,4]diazepin-4-ium 2,4,6-trinitro­phenolate
Source: Acta Crystallogr Sect E Struct Rep Online. 2012 Jan 25;68(Pt 2):o516–7. doi: 10.1107/S1600536812002607 (PMC3275259; doi:10.1107/S1600536812002607)
Supplement: Supplementary file 1 [file e-68-0o516-sup1.cif]

##############################################################################
#                                                                            #
# This CIF contains the data in a paper accepted for publication in          #
# Acta Crystallographica Section E. It conforms to the requirements of       #
# Notes for Authors for Acta Crystallographica Section E, and has been       #
# peer reviewed under the auspices of the IUCr Commission on Journals.       #
#                                                                            #
# Full details of the Crystallographic Information File format               #
# are given in the paper "The Crystallographic Information File (CIF):       #
# a New Standard Archive File for Crystallography" by S. R. Hall, F. H.      #
# Allen and I. D. Brown [Acta Cryst. (1991), A47, 655-685].                  #
#                                                                            #
# The current version of the core CIF dictionary is obtainable from          #
# ftp://ftp.iucr.org/pub/cif_core.dic.                                       #
#                                                                            #
# Software is freely available for graphical display of the structure(s)     #
# in this CIF. For information consult the CIF software page                 #
# http://www.iucr.org/resources/cif/software.                                #
#                                                                            #
# This file may be used for bona fide research purposes within the           #
# scientific community so long as proper attribution is given to the journal # 
# article from which it was obtained.                                        #
#                                                                            #
##############################################################################
data_I
_audit_creation_method     SHELXL-97
_chemical_name_systematic
;
(<i>E</i>)-5-(2-Chlorophenyl)-7-ethyl-2-oxo-2,3-dihydro-1<i>H</i>-
thieno[2,3-<i>e</i>][1,4]diazepin-4-ium 2,4,6-trinitrophenolate
;
_chemical_name_common
;
;
_chemical_formula_moiety     'C15 H14 Cl N2 O S +, C6 H2 N3 O7 -'
_chemical_formula_sum     'C21 H16 Cl N5 O8 S'
_chemical_formula_iupac     'C15 H14 Cl N2 O S +, C6 H2 N3 O7 -'
_chemical_formula_weight     533.90
_chemical_melting_point     518
_symmetry_cell_setting     monoclinic
_symmetry_space_group_name_H-M     'P 21/c'
_symmetry_space_group_name_Hall     '-P 2ybc'
loop_
    _symmetry_equiv_pos_as_xyz
    'x, y, z'
    '-x, y+1/2, -z+1/2'
    '-x, -y, -z'
    'x, -y-1/2, z-1/2'
_cell_length_a     10.5704(2)
_cell_length_b     20.0667(5)
_cell_length_c     11.3741(2)
_cell_angle_alpha     90.00
_cell_angle_beta     110.6660(10)
_cell_angle_gamma     90.00
_cell_volume     2257.35(8)
_cell_formula_units_Z     4
_cell_measurement_reflns_used     9909
_cell_measurement_theta_min     2.89
_cell_measurement_theta_max     28.32
_cell_measurement_temperature     200(2)
_exptl_crystal_description     'block'
_exptl_crystal_colour     'brown'
_exptl_crystal_size_max     0.59
_exptl_crystal_size_mid     0.49
_exptl_crystal_size_min     0.36
_exptl_crystal_density_diffrn     1.571
_exptl_crystal_density_meas     ?
_exptl_crystal_density_method     'not measured'
_exptl_crystal_F_000     1096
_exptl_absorpt_coefficient_mu     0.322
_exptl_absorpt_correction_type     multi-scan
_exptl_absorpt_process_details
;
(SADABS; Bruker, 2008).
;
_exptl_absorpt_correction_T_min     0.807
_exptl_absorpt_correction_T_max     0.892
_exptl_special_details     ?
_diffrn_ambient_temperature     200(2)
_diffrn_radiation_type     MoK\a
_diffrn_radiation_wavelength     0.71073
_diffrn_radiation_source     'fine-focus sealed tube'
_diffrn_radiation_monochromator     graphite
_diffrn_measurement_device_type     'Bruker APEXII CCD'
_diffrn_measurement_device     ?
_diffrn_measurement_method     '\f and \w scans'
_diffrn_reflns_number     21254
_diffrn_reflns_av_R_equivalents     0.0132
_diffrn_reflns_av_sigmaI/netI     0.0113
_diffrn_reflns_theta_min     2.03
_diffrn_reflns_theta_max     28.33
_diffrn_reflns_theta_full     28.33
_diffrn_measured_fraction_theta_max     0.996
_diffrn_measured_fraction_theta_full     0.996
_diffrn_reflns_limit_h_min     -13
_diffrn_reflns_limit_h_max     14
_diffrn_reflns_limit_k_min     -26
_diffrn_reflns_limit_k_max     26
_diffrn_reflns_limit_l_min     -15
_diffrn_reflns_limit_l_max     15
_refine_special_details
;
;
_reflns_number_total     5607
_reflns_number_gt     5073
_reflns_threshold_expression     I>2\s(I)
_refine_ls_structure_factor_coef     Fsqd
_refine_ls_matrix_type     full
_refine_ls_R_factor_all     0.0352
_refine_ls_R_factor_gt     0.0309
_refine_ls_wR_factor_gt     0.0771
_refine_ls_wR_factor_ref     0.0813
_refine_ls_goodness_of_fit_ref     1.051
_refine_ls_restrained_S_all     1.051
_refine_ls_number_reflns     5607
_refine_ls_number_parameters     343
_refine_ls_number_restraints     0
_refine_ls_hydrogen_treatment     mixed
_refine_ls_weighting_scheme     calc
_refine_ls_weighting_details
         'calc w=1/[\s^2^(Fo^2^)+(0.0349P)^2^+1.1718P] where P=(Fo^2^+2Fc^2^)/3'
_atom_sites_solution_hydrogens     geom
_atom_sites_solution_primary     direct
_atom_sites_solution_secondary     difmap
_refine_ls_shift/su_max     0.000
_refine_ls_shift/su_mean     0.000
_refine_diff_density_max     0.380
_refine_diff_density_min     -0.242
_refine_ls_extinction_method     none
_refine_ls_extinction_coef     ?
_refine_ls_abs_structure_Flack     ?
loop_
    _atom_type_symbol
    _atom_type_description
    _atom_type_scat_dispersion_real
    _atom_type_scat_dispersion_imag
    _atom_type_scat_source
    'C' 'C' 0.0033 0.0016
                         'International Tables Vol C Tables 4.2.6.8 and 6.1.1.4'
    'H' 'H' 0.0000 0.0000
                         'International Tables Vol C Tables 4.2.6.8 and 6.1.1.4'
    'Cl' 'Cl' 0.1484 0.1585
                         'International Tables Vol C Tables 4.2.6.8 and 6.1.1.4'
    'N' 'N' 0.0061 0.0033
                         'International Tables Vol C Tables 4.2.6.8 and 6.1.1.4'
    'O' 'O' 0.0106 0.0060
                         'International Tables Vol C Tables 4.2.6.8 and 6.1.1.4'
    'S' 'S' 0.1246 0.1234
                         'International Tables Vol C Tables 4.2.6.8 and 6.1.1.4'
_computing_data_collection     'APEX2 (Bruker, 2010)'
_computing_cell_refinement     'SAINT (Bruker, 2010)'
_computing_data_reduction     'SAINT (Bruker, 2010)'
_computing_structure_solution     'SHELXS97 (Sheldrick, 2008)'
_computing_structure_refinement     'SHELXL97 (Sheldrick, 2008)'
_computing_molecular_graphics
 'ORTEP-3 for Windows (Farrugia, 1997) and Mercury (Macrae <i>et al.</i>, 2008)'
_computing_publication_material
                            'SHELXL97 (Sheldrick, 2008) and PLATON (Spek, 2009)'
loop_
    _atom_site_type_symbol
    _atom_site_label
    _atom_site_fract_x
    _atom_site_fract_y
    _atom_site_fract_z
    _atom_site_U_iso_or_equiv
    _atom_site_adp_type
    _atom_site_calc_flag
    _atom_site_refinement_flags
    _atom_site_occupancy
    _atom_site_symmetry_multiplicity
    _atom_site_disorder_assembly
    _atom_site_disorder_group
    Cl Cl1 0.57956(3) 0.230591(16) 0.27567(3) 0.03062(8) Uani d . 1 1 . .
    S S1 0.08122(3) 0.038903(15) -0.15866(3) 0.02327(8) Uani d . 1 1 . .
    O O1 0.53537(10) 0.04170(5) -0.16774(10) 0.0361(2) Uani d . 1 1 . .
    O O31 0.75141(9) 0.09665(4) 0.21426(8) 0.02763(19) Uani d . 1 1 A .
    O O321 0.75835(10) 0.21026(6) 0.09075(9) 0.0377(2) Uani d . 1 1 . .
    O O322 0.96274(13) 0.23796(7) 0.11380(11) 0.0495(3) Uani d . 1 1 . .
    O O341 1.27262(12) 0.24856(6) 0.54001(12) 0.0505(3) Uani d . 1 1 . .
    O O342 1.25204(13) 0.17919(7) 0.67751(12) 0.0607(4) Uani d . 1 1 . .
    N N36 0.84539(12) 0.04459(6) 0.46335(11) 0.0328(3) Uani d . 1 1 . .
    O O361 0.8483(2) 0.04566(12) 0.57264(12) 0.0591(7) Uani d P 0.913(5) 1 A 1
    O O362 0.79227(19) -0.00036(7) 0.39045(12) 0.0432(5) Uani d P 0.913(5) 1 A 1
    O O363 0.8925(12) 0.0218(6) 0.5586(12) 0.023(3) Uiso d P 0.087(5) 1 A 2
    O O364 0.7289(16) 0.0258(8) 0.3784(12) 0.037(4) Uiso d P 0.087(5) 1 A 2
    N N1 0.49406(10) 0.12534(5) 0.07439(9) 0.01965(19) Uani d . 1 1 . .
    H H71 0.5767(19) 0.1274(9) 0.1273(17) 0.040(5) Uiso d . 1 1 . .
    N N2 0.34466(10) 0.03182(5) -0.12197(9) 0.0216(2) Uani d . 1 1 . .
    H H72 0.3224(17) -0.0023(9) -0.1669(16) 0.033(4) Uiso d . 1 1 . .
    N N32 0.87981(11) 0.21070(6) 0.15093(10) 0.0277(2) Uani d . 1 1 . .
    N N34 1.21470(12) 0.20290(6) 0.57125(12) 0.0375(3) Uani d . 1 1 . .
    C C1 0.45809(12) 0.06515(6) -0.12171(11) 0.0229(2) Uani d . 1 1 . .
    C C2 0.47774(12) 0.13264(6) -0.05765(11) 0.0228(2) Uani d . 1 1 . .
    H H2A 0.5588 0.1545 -0.0645 0.027 Uiso calc R 1 1 . .
    H H2B 0.3985 0.1613 -0.1002 0.027 Uiso calc R 1 1 . .
    C C3 0.39456(11) 0.11469(5) 0.11481(10) 0.0186(2) Uani d . 1 1 . .
    C C4 -0.11953(12) 0.08838(7) -0.07592(13) 0.0272(3) Uani d . 1 1 . .
    H H4A -0.1330 0.1015 0.0028 0.033 Uiso calc R 1 1 . .
    H H4B -0.1627 0.0444 -0.1017 0.033 Uiso calc R 1 1 . .
    C C5 -0.18803(14) 0.13922(8) -0.17752(15) 0.0399(3) Uani d . 1 1 . .
    H H5A -0.1502 0.1835 -0.1498 0.060 Uiso calc R 1 1 . .
    H H5B -0.2854 0.1397 -0.1933 0.060 Uiso calc R 1 1 . .
    H H5C -0.1727 0.1273 -0.2549 0.060 Uiso calc R 1 1 . .
    C C11 0.24806(11) 0.05778(6) -0.07911(10) 0.0194(2) Uani d . 1 1 . .
    C C12 0.26416(11) 0.09611(6) 0.02726(10) 0.0198(2) Uani d . 1 1 . .
    C C13 0.13619(12) 0.10916(6) 0.04104(11) 0.0230(2) Uani d . 1 1 . .
    H H13 0.1277 0.1342 0.1088 0.028 Uiso calc R 1 1 . .
    C C14 0.02920(12) 0.08249(6) -0.05130(11) 0.0232(2) Uani d . 1 1 . .
    C C21 0.42065(11) 0.11893(6) 0.25106(11) 0.0210(2) Uani d . 1 1 . .
    C C22 0.50465(12) 0.16687(6) 0.33080(11) 0.0243(2) Uani d . 1 1 . .
    C C23 0.52897(15) 0.16634(8) 0.45900(13) 0.0368(3) Uani d . 1 1 . .
    H H23 0.5859 0.1992 0.5119 0.044 Uiso calc R 1 1 . .
    C C24 0.47029(17) 0.11802(9) 0.50923(13) 0.0428(4) Uani d . 1 1 . .
    H H24 0.4878 0.1174 0.5971 0.051 Uiso calc R 1 1 . .
    C C25 0.38611(16) 0.07037(8) 0.43273(14) 0.0377(3) Uani d . 1 1 . .
    H H25 0.3456 0.0373 0.4678 0.045 Uiso calc R 1 1 . .
    C C26 0.36134(13) 0.07120(7) 0.30489(12) 0.0283(3) Uani d . 1 1 . .
    H H26 0.3028 0.0387 0.2526 0.034 Uiso calc R 1 1 . .
    C C31 0.85448(11) 0.12197(6) 0.29523(11) 0.0208(2) Uani d . 1 1 . .
    C C32 0.92952(12) 0.17741(6) 0.27217(11) 0.0225(2) Uani d . 1 1 A .
    C C33 1.04736(12) 0.20209(6) 0.35838(12) 0.0256(2) Uani d . 1 1 . .
    H H33 1.0953 0.2371 0.3363 0.031 Uiso calc R 1 1 A .
    C C34 1.09452(12) 0.17498(6) 0.47757(12) 0.0267(3) Uani d . 1 1 A .
    C C35 1.02603(13) 0.12448(6) 0.51186(12) 0.0280(3) Uani d . 1 1 . .
    H H35 1.0569 0.1080 0.5955 0.034 Uiso calc R 1 1 A .
    C C36 0.91220(12) 0.09847(6) 0.42255(11) 0.0244(2) Uani d . 1 1 A .
loop_
    _atom_site_aniso_label
    _atom_site_aniso_U_11
    _atom_site_aniso_U_22
    _atom_site_aniso_U_33
    _atom_site_aniso_U_12
    _atom_site_aniso_U_13
    _atom_site_aniso_U_23
    Cl1 0.03397(16) 0.02676(15) 0.03248(16) -0.01114(12) 0.01341(13)
                                                                    -0.00916(11)
    S1 0.01661(13) 0.02786(15) 0.02118(14) -0.00278(10) 0.00153(10) -0.00509(10)
    O1 0.0307(5) 0.0438(6) 0.0402(5) -0.0040(4) 0.0204(4) -0.0127(4)
    O31 0.0212(4) 0.0225(4) 0.0289(4) -0.0008(3) -0.0038(3) -0.0028(3)
    O321 0.0293(5) 0.0464(6) 0.0305(5) 0.0064(4) 0.0020(4) 0.0102(4)
    O322 0.0465(6) 0.0593(7) 0.0426(6) -0.0143(6) 0.0155(5) 0.0147(5)
    O341 0.0336(6) 0.0361(6) 0.0629(8) -0.0136(5) -0.0065(5) -0.0026(5)
    O342 0.0493(7) 0.0693(9) 0.0367(6) -0.0165(6) -0.0183(5) 0.0039(6)
    N36 0.0317(6) 0.0376(6) 0.0242(5) -0.0089(5) 0.0037(4) 0.0028(5)
    O361 0.0699(12) 0.0805(14) 0.0235(6) -0.0390(11) 0.0124(6) -0.0028(7)
    O362 0.0621(11) 0.0307(7) 0.0354(6) -0.0185(7) 0.0154(6) -0.0032(5)
    N1 0.0162(4) 0.0225(5) 0.0180(4) -0.0010(4) 0.0032(4) -0.0027(3)
    N2 0.0201(5) 0.0224(5) 0.0212(5) -0.0016(4) 0.0061(4) -0.0056(4)
    N32 0.0303(5) 0.0265(5) 0.0250(5) 0.0003(4) 0.0082(4) 0.0009(4)
    N34 0.0264(6) 0.0322(6) 0.0397(7) -0.0035(5) -0.0060(5) -0.0066(5)
    C1 0.0205(5) 0.0290(6) 0.0179(5) -0.0004(4) 0.0052(4) -0.0012(4)
    C2 0.0228(5) 0.0253(5) 0.0201(5) -0.0040(4) 0.0074(4) -0.0002(4)
    C3 0.0166(5) 0.0174(5) 0.0194(5) 0.0000(4) 0.0035(4) -0.0028(4)
    C4 0.0158(5) 0.0295(6) 0.0344(6) -0.0011(4) 0.0065(5) -0.0028(5)
    C5 0.0244(6) 0.0466(8) 0.0456(8) 0.0098(6) 0.0083(6) 0.0099(7)
    C11 0.0168(5) 0.0203(5) 0.0185(5) -0.0011(4) 0.0030(4) -0.0006(4)
    C12 0.0163(5) 0.0213(5) 0.0199(5) -0.0009(4) 0.0041(4) -0.0025(4)
    C13 0.0186(5) 0.0248(5) 0.0247(5) 0.0001(4) 0.0066(4) -0.0043(4)
    C14 0.0177(5) 0.0242(5) 0.0263(6) 0.0001(4) 0.0059(4) -0.0011(4)
    C21 0.0184(5) 0.0240(5) 0.0195(5) -0.0013(4) 0.0052(4) -0.0040(4)
    C22 0.0218(5) 0.0271(6) 0.0237(6) -0.0050(4) 0.0077(4) -0.0051(4)
    C23 0.0376(7) 0.0466(8) 0.0237(6) -0.0133(6) 0.0077(5) -0.0128(6)
    C24 0.0486(9) 0.0593(10) 0.0206(6) -0.0123(8) 0.0125(6) -0.0044(6)
    C25 0.0406(8) 0.0459(8) 0.0302(7) -0.0110(6) 0.0168(6) 0.0014(6)
    C26 0.0278(6) 0.0305(6) 0.0267(6) -0.0073(5) 0.0099(5) -0.0036(5)
    C31 0.0171(5) 0.0210(5) 0.0218(5) 0.0022(4) 0.0037(4) -0.0029(4)
    C32 0.0212(5) 0.0226(5) 0.0215(5) 0.0022(4) 0.0049(4) -0.0002(4)
    C33 0.0204(5) 0.0226(5) 0.0317(6) -0.0009(4) 0.0065(5) -0.0029(5)
    C34 0.0185(5) 0.0257(6) 0.0283(6) -0.0011(4) -0.0014(5) -0.0056(5)
    C35 0.0260(6) 0.0291(6) 0.0223(5) -0.0002(5) 0.0005(5) -0.0009(5)
    C36 0.0227(5) 0.0246(6) 0.0231(5) -0.0023(4) 0.0044(5) -0.0004(4)
_geom_special_details
;
;
loop_
    _geom_bond_atom_site_label_1
    _geom_bond_atom_site_label_2
    _geom_bond_site_symmetry_2
    _geom_bond_distance
    _geom_bond_publ_flag
    Cl1 C22 . 1.7337(13) ?
    S1 C11 . 1.7164(11) ?
    S1 C14 . 1.7415(12) ?
    O1 C1 . 1.2102(15) ?
    O31 C31 . 1.2590(14) ?
    O321 N32 . 1.2234(15) ?
    O322 N32 . 1.2277(15) ?
    O341 N34 . 1.2222(18) ?
    O342 N34 . 1.2273(18) ?
    N36 O363 . 1.118(12) ?
    N36 O362 . 1.2196(16) ?
    N36 O361 . 1.2330(19) ?
    N36 O364 . 1.323(14) ?
    N36 C36 . 1.4542(16) ?
    N1 C3 . 1.3056(15) ?
    N1 C2 . 1.4574(15) ?
    N1 H71 . 0.870(19) ?
    N2 C1 . 1.3720(15) ?
    N2 C11 . 1.3795(15) ?
    N2 H72 . 0.836(18) ?
    N32 C32 . 1.4534(15) ?
    N34 C34 . 1.4519(15) ?
    C1 C2 . 1.5170(17) ?
    C2 H2A . 0.9900 ?
    C2 H2B . 0.9900 ?
    C3 C12 . 1.4358(15) ?
    C3 C21 . 1.4776(15) ?
    C4 C14 . 1.5011(16) ?
    C4 C5 . 1.5199(19) ?
    C4 H4A . 0.9900 ?
    C4 H4B . 0.9900 ?
    C5 H5A . 0.9800 ?
    C5 H5B . 0.9800 ?
    C5 H5C . 0.9800 ?
    C11 C12 . 1.3925(15) ?
    C12 C13 . 1.4396(15) ?
    C13 C14 . 1.3528(16) ?
    C13 H13 . 0.9500 ?
    C21 C26 . 1.3985(17) ?
    C21 C22 . 1.4029(16) ?
    C22 C23 . 1.3885(18) ?
    C23 C24 . 1.379(2) ?
    C23 H23 . 0.9500 ?
    C24 C25 . 1.384(2) ?
    C24 H24 . 0.9500 ?
    C25 C26 . 1.3836(18) ?
    C25 H25 . 0.9500 ?
    C26 H26 . 0.9500 ?
    C31 C36 . 1.4380(16) ?
    C31 C32 . 1.4431(16) ?
    C32 C33 . 1.3771(16) ?
    C33 C34 . 1.3803(18) ?
    C33 H33 . 0.9500 ?
    C34 C35 . 1.3793(18) ?
    C35 C36 . 1.3745(17) ?
    C35 H35 . 0.9500 ?
loop_
    _geom_angle_atom_site_label_1
    _geom_angle_atom_site_label_2
    _geom_angle_atom_site_label_3
    _geom_angle_site_symmetry_1
    _geom_angle_site_symmetry_3
    _geom_angle
    _geom_angle_publ_flag
    C11 S1 C14 . . 92.26(5) ?
    O363 N36 O362 . . 107.3(6) ?
    O362 N36 O361 . . 122.68(13) ?
    O363 N36 O364 . . 124.9(9) ?
    O361 N36 O364 . . 115.2(6) ?
    O363 N36 C36 . . 120.9(6) ?
    O362 N36 C36 . . 119.46(11) ?
    O361 N36 C36 . . 117.83(12) ?
    O364 N36 C36 . . 114.2(6) ?
    C3 N1 C2 . . 124.21(10) ?
    C3 N1 H71 . . 120.1(12) ?
    C2 N1 H71 . . 115.7(12) ?
    C1 N2 C11 . . 124.78(10) ?
    C1 N2 H72 . . 117.2(11) ?
    C11 N2 H72 . . 116.2(11) ?
    O321 N32 O322 . . 123.13(12) ?
    O321 N32 C32 . . 118.95(11) ?
    O322 N32 C32 . . 117.92(11) ?
    O341 N34 O342 . . 123.85(12) ?
    O341 N34 C34 . . 118.31(12) ?
    O342 N34 C34 . . 117.84(13) ?
    O1 C1 N2 . . 122.16(12) ?
    O1 C1 C2 . . 123.78(11) ?
    N2 C1 C2 . . 114.05(10) ?
    N1 C2 C1 . . 110.59(10) ?
    N1 C2 H2A . . 109.5 ?
    C1 C2 H2A . . 109.5 ?
    N1 C2 H2B . . 109.5 ?
    C1 C2 H2B . . 109.5 ?
    H2A C2 H2B . . 108.1 ?
    N1 C3 C12 . . 119.59(10) ?
    N1 C3 C21 . . 118.98(10) ?
    C12 C3 C21 . . 121.36(10) ?
    C14 C4 C5 . . 112.41(11) ?
    C14 C4 H4A . . 109.1 ?
    C5 C4 H4A . . 109.1 ?
    C14 C4 H4B . . 109.1 ?
    C5 C4 H4B . . 109.1 ?
    H4A C4 H4B . . 107.9 ?
    C4 C5 H5A . . 109.5 ?
    C4 C5 H5B . . 109.5 ?
    H5A C5 H5B . . 109.5 ?
    C4 C5 H5C . . 109.5 ?
    H5A C5 H5C . . 109.5 ?
    H5B C5 H5C . . 109.5 ?
    N2 C11 C12 . . 129.56(10) ?
    N2 C11 S1 . . 118.77(8) ?
    C12 C11 S1 . . 111.57(8) ?
    C11 C12 C3 . . 122.62(10) ?
    C11 C12 C13 . . 111.32(10) ?
    C3 C12 C13 . . 125.89(10) ?
    C14 C13 C12 . . 113.81(10) ?
    C14 C13 H13 . . 123.1 ?
    C12 C13 H13 . . 123.1 ?
    C13 C14 C4 . . 130.33(11) ?
    C13 C14 S1 . . 111.02(9) ?
    C4 C14 S1 . . 118.55(9) ?
    C26 C21 C22 . . 117.76(11) ?
    C26 C21 C3 . . 118.24(10) ?
    C22 C21 C3 . . 123.97(11) ?
    C23 C22 C21 . . 120.93(12) ?
    C23 C22 Cl1 . . 116.52(10) ?
    C21 C22 Cl1 . . 122.52(9) ?
    C24 C23 C22 . . 119.79(13) ?
    C24 C23 H23 . . 120.1 ?
    C22 C23 H23 . . 120.1 ?
    C23 C24 C25 . . 120.57(13) ?
    C23 C24 H24 . . 119.7 ?
    C25 C24 H24 . . 119.7 ?
    C26 C25 C24 . . 119.56(13) ?
    C26 C25 H25 . . 120.2 ?
    C24 C25 H25 . . 120.2 ?
    C25 C26 C21 . . 121.37(12) ?
    C25 C26 H26 . . 119.3 ?
    C21 C26 H26 . . 119.3 ?
    O31 C31 C36 . . 123.67(11) ?
    O31 C31 C32 . . 124.57(11) ?
    C36 C31 C32 . . 111.76(10) ?
    C33 C32 C31 . . 124.39(11) ?
    C33 C32 N32 . . 116.33(11) ?
    C31 C32 N32 . . 119.27(10) ?
    C32 C33 C34 . . 118.69(12) ?
    C32 C33 H33 . . 120.7 ?
    C34 C33 H33 . . 120.7 ?
    C35 C34 C33 . . 121.57(11) ?
    C35 C34 N34 . . 119.12(12) ?
    C33 C34 N34 . . 119.21(12) ?
    C36 C35 C34 . . 118.68(12) ?
    C36 C35 H35 . . 120.7 ?
    C34 C35 H35 . . 120.7 ?
    C35 C36 C31 . . 124.71(11) ?
    C35 C36 N36 . . 116.33(11) ?
    C31 C36 N36 . . 118.94(10) ?
loop_
    _geom_torsion_atom_site_label_1
    _geom_torsion_atom_site_label_2
    _geom_torsion_atom_site_label_3
    _geom_torsion_atom_site_label_4
    _geom_torsion_site_symmetry_1
    _geom_torsion_site_symmetry_2
    _geom_torsion_site_symmetry_3
    _geom_torsion_site_symmetry_4
    _geom_torsion
    _geom_torsion_publ_flag
    C11 N2 C1 O1 . . . . -175.18(12) ?
    C11 N2 C1 C2 . . . . 5.61(16) ?
    C3 N1 C2 C1 . . . . -77.66(14) ?
    O1 C1 C2 N1 . . . . -117.45(13) ?
    N2 C1 C2 N1 . . . . 61.75(13) ?
    C2 N1 C3 C12 . . . . 12.62(17) ?
    C2 N1 C3 C21 . . . . -170.29(10) ?
    C1 N2 C11 C12 . . . . -41.65(19) ?
    C1 N2 C11 S1 . . . . 142.17(10) ?
    C14 S1 C11 N2 . . . . 177.15(10) ?
    C14 S1 C11 C12 . . . . 0.32(9) ?
    N2 C11 C12 C3 . . . . -0.8(2) ?
    S1 C11 C12 C3 . . . . 175.59(9) ?
    N2 C11 C12 C13 . . . . -176.29(12) ?
    S1 C11 C12 C13 . . . . 0.10(13) ?
    N1 C3 C12 C11 . . . . 32.88(17) ?
    C21 C3 C12 C11 . . . . -144.13(12) ?
    N1 C3 C12 C13 . . . . -152.30(12) ?
    C21 C3 C12 C13 . . . . 30.68(18) ?
    C11 C12 C13 C14 . . . . -0.65(15) ?
    C3 C12 C13 C14 . . . . -175.96(11) ?
    C12 C13 C14 C4 . . . . -175.42(12) ?
    C12 C13 C14 S1 . . . . 0.88(14) ?
    C5 C4 C14 C13 . . . . 99.93(17) ?
    C5 C4 C14 S1 . . . . -76.14(14) ?
    C11 S1 C14 C13 . . . . -0.69(10) ?
    C11 S1 C14 C4 . . . . 176.10(10) ?
    N1 C3 C21 C26 . . . . -138.62(12) ?
    C12 C3 C21 C26 . . . . 38.41(16) ?
    N1 C3 C21 C22 . . . . 39.47(17) ?
    C12 C3 C21 C22 . . . . -143.50(12) ?
    C26 C21 C22 C23 . . . . 0.68(19) ?
    C3 C21 C22 C23 . . . . -177.42(12) ?
    C26 C21 C22 Cl1 . . . . -177.61(10) ?
    C3 C21 C22 Cl1 . . . . 4.29(17) ?
    C21 C22 C23 C24 . . . . 0.2(2) ?
    Cl1 C22 C23 C24 . . . . 178.56(13) ?
    C22 C23 C24 C25 . . . . -0.7(3) ?
    C23 C24 C25 C26 . . . . 0.3(3) ?
    C24 C25 C26 C21 . . . . 0.6(2) ?
    C22 C21 C26 C25 . . . . -1.1(2) ?
    C3 C21 C26 C25 . . . . 177.14(13) ?
    O31 C31 C32 C33 . . . . -175.40(12) ?
    C36 C31 C32 C33 . . . . 4.22(17) ?
    O31 C31 C32 N32 . . . . 4.86(18) ?
    C36 C31 C32 N32 . . . . -175.52(10) ?
    O321 N32 C32 C33 . . . . -152.12(12) ?
    O322 N32 C32 C33 . . . . 28.00(17) ?
    O321 N32 C32 C31 . . . . 27.64(17) ?
    O322 N32 C32 C31 . . . . -152.24(12) ?
    C31 C32 C33 C34 . . . . -3.70(19) ?
    N32 C32 C33 C34 . . . . 176.05(11) ?
    C32 C33 C34 C35 . . . . -0.45(19) ?
    C32 C33 C34 N34 . . . . -176.78(12) ?
    O341 N34 C34 C35 . . . . -178.51(13) ?
    O342 N34 C34 C35 . . . . 1.4(2) ?
    O341 N34 C34 C33 . . . . -2.1(2) ?
    O342 N34 C34 C33 . . . . 177.82(14) ?
    C33 C34 C35 C36 . . . . 3.5(2) ?
    N34 C34 C35 C36 . . . . 179.86(12) ?
    C34 C35 C36 C31 . . . . -2.8(2) ?
    C34 C35 C36 N36 . . . . 178.98(12) ?
    O31 C31 C36 C35 . . . . 178.71(12) ?
    C32 C31 C36 C35 . . . . -0.92(17) ?
    O31 C31 C36 N36 . . . . -3.08(18) ?
    C32 C31 C36 N36 . . . . 177.29(11) ?
    O363 N36 C36 C35 . . . . -7.5(9) ?
    O362 N36 C36 C35 . . . . -144.83(16) ?
    O361 N36 C36 C35 . . . . 33.3(2) ?
    O364 N36 C36 C35 . . . . 173.3(8) ?
    O363 N36 C36 C31 . . . . 174.1(8) ?
    O362 N36 C36 C31 . . . . 36.8(2) ?
    O361 N36 C36 C31 . . . . -145.06(19) ?
    O364 N36 C36 C31 . . . . -5.1(9) ?
loop_
    _geom_hbond_atom_site_label_D
    _geom_hbond_atom_site_label_H
    _geom_hbond_atom_site_label_A
    _geom_hbond_site_symmetry_A
    _geom_hbond_distance_DH
    _geom_hbond_distance_HA
    _geom_hbond_distance_DA
    _geom_hbond_angle_DHA
    N1 H71 O31 . 0.870(19) 1.865(19) 2.6847(13) 156.3(17)
    N2 H72 O31 3_655 0.836(18) 2.047(18) 2.8331(13) 156.4(16)
    N2 H72 O362 3_655 0.836(18) 2.400(17) 2.9495(16) 123.9(14)
    C2 H2A O321 . 0.99 2.49 3.2465(16) 133.2
    C2 H2B O342 1_454 0.99 2.48 3.2505(17) 134.3
    C23 H23 O321 4_566 0.95 2.51 3.4193(18) 161.4
_iucr_refine_instructions_details
;
TITL ba499_s in P2(1)/c
CELL  0.71073   10.5704   20.0667   11.3741    90.000   110.666    90.000
ZERR  4           0.0002    0.0005    0.0002     0.000     0.001     0.000
LATT   1
SYMM             - X ,    0.50000 + Y ,    0.50000 - Z
SFAC  C  H Cl  N  O  S
UNIT 84 64 4 20 32 4
ACTA
BOND $H
CONF
HTAB
TEMP -73
OMIT 3   7   2
EQIV $1 -x+1, -y, -z
EQIV $2 -1+x,y,-1+z
EQIV $3 x,1/2-y,1/2+z
HTAB N1 O31
HTAB N2 O31_$1
HTAB N2 O362_$1
HTAB C2 O321
HTAB C2 O342_$2
HTAB C23 O321_$3
SAME 0.020 N36 O363 O364
L.S. 10
FMAP 2
PLAN -5
WGHT    0.034900    1.171800
FVAR       0.26182   0.91289
CL1   3    0.579557    0.230591    0.275668    11.00000    0.03397    0.02676 =
         0.03248   -0.00916    0.01341   -0.01114
S1    6    0.081220    0.038903   -0.158664    11.00000    0.01661    0.02786 =
         0.02118   -0.00509    0.00153   -0.00278
O1    5    0.535366    0.041701   -0.167736    11.00000    0.03067    0.04381 =
         0.04023   -0.01275    0.02041   -0.00395
O31   5    0.751406    0.096647    0.214264    11.00000    0.02122    0.02248 =
         0.02894   -0.00278   -0.00383   -0.00076
O321  5    0.758350    0.210261    0.090752    11.00000    0.02932    0.04637 =
         0.03047    0.01022    0.00200    0.00640
O322  5    0.962737    0.237957    0.113799    11.00000    0.04647    0.05934 =
         0.04258    0.01474    0.01554   -0.01435
O341  5    1.272616    0.248558    0.540014    11.00000    0.03363    0.03614 =
         0.06290   -0.00259   -0.00646   -0.01358
O342  5    1.252038    0.179186    0.677513    11.00000    0.04926    0.06931 =
         0.03672    0.00386   -0.01826   -0.01654
N36   4    0.845389    0.044589    0.463345    11.00000    0.03170    0.03756 =
         0.02421    0.00281    0.00370   -0.00887
PART 1
O361  5    0.848253    0.045665    0.572645    21.00000    0.06993    0.08048 =
         0.02353   -0.00282    0.01238   -0.03905
O362  5    0.792270   -0.000356    0.390450    21.00000    0.06205    0.03074 =
         0.03535   -0.00322    0.01544   -0.01854
PART 2
O363  5    0.892487    0.021813    0.558621   -21.00000    0.02339
O364  5    0.728911    0.025832    0.378436   -21.00000    0.03738
PART 0
N1    4    0.494061    0.125344    0.074392    11.00000    0.01616    0.02248 =
         0.01801   -0.00265    0.00318   -0.00103
H71   2    0.576720    0.127399    0.127347    11.00000    0.04003
N2    4    0.344659    0.031821   -0.121965    11.00000    0.02010    0.02237 =
         0.02119   -0.00563    0.00605   -0.00163
H72   2    0.322448   -0.002257   -0.166924    11.00000    0.03321
N32   4    0.879810    0.210699    0.150928    11.00000    0.03027    0.02645 =
         0.02503    0.00094    0.00816    0.00029
N34   4    1.214704    0.202905    0.571255    11.00000    0.02636    0.03216 =
         0.03965   -0.00657   -0.00604   -0.00352
C1    1    0.458088    0.065152   -0.121714    11.00000    0.02047    0.02901 =
         0.01786   -0.00120    0.00517   -0.00042
C2    1    0.477737    0.132637   -0.057650    11.00000    0.02276    0.02529 =
         0.02012   -0.00018    0.00736   -0.00400
AFIX  23
H2A   2    0.558790    0.154541   -0.064465    11.00000   -1.20000
H2B   2    0.398474    0.161265   -0.100223    11.00000   -1.20000
AFIX   0
C3    1    0.394556    0.114694    0.114806    11.00000    0.01665    0.01739 =
         0.01944   -0.00279    0.00352    0.00002
C4    1   -0.119528    0.088383   -0.075916    11.00000    0.01582    0.02950 =
         0.03438   -0.00284    0.00654   -0.00107
AFIX  23
H4A   2   -0.132992    0.101464    0.002772    11.00000   -1.20000
H4B   2   -0.162666    0.044358   -0.101728    11.00000   -1.20000
AFIX   0
C5    1   -0.188031    0.139224   -0.177522    11.00000    0.02438    0.04657 =
         0.04557    0.00990    0.00832    0.00976
AFIX 137
H5A   2   -0.150218    0.183521   -0.149787    11.00000   -1.50000
H5B   2   -0.285368    0.139670   -0.193344    11.00000   -1.50000
H5C   2   -0.172676    0.127263   -0.254948    11.00000   -1.50000
AFIX   0
C11   1    0.248058    0.057782   -0.079111    11.00000    0.01675    0.02034 =
         0.01855   -0.00058    0.00298   -0.00108
C12   1    0.264156    0.096112    0.027263    11.00000    0.01630    0.02133 =
         0.01986   -0.00251    0.00407   -0.00087
C13   1    0.136191    0.109156    0.041041    11.00000    0.01857    0.02483 =
         0.02473   -0.00432    0.00658    0.00009
AFIX  43
H13   2    0.127665    0.134184    0.108752    11.00000   -1.20000
AFIX   0
C14   1    0.029198    0.082495   -0.051303    11.00000    0.01766    0.02415 =
         0.02626   -0.00106    0.00587    0.00009
C21   1    0.420655    0.118927    0.251064    11.00000    0.01839    0.02399 =
         0.01948   -0.00399    0.00519   -0.00130
C22   1    0.504651    0.166870    0.330797    11.00000    0.02175    0.02715 =
         0.02373   -0.00511    0.00768   -0.00497
C23   1    0.528972    0.166340    0.458999    11.00000    0.03763    0.04664 =
         0.02368   -0.01275    0.00769   -0.01331
AFIX  43
H23   2    0.585863    0.199164    0.511944    11.00000   -1.20000
AFIX   0
C24   1    0.470287    0.118021    0.509226    11.00000    0.04864    0.05933 =
         0.02062   -0.00444    0.01250   -0.01229
AFIX  43
H24   2    0.487769    0.117426    0.597081    11.00000   -1.20000
AFIX   0
C25   1    0.386114    0.070369    0.432729    11.00000    0.04064    0.04589 =
         0.03016    0.00141    0.01682   -0.01099
AFIX  43
H25   2    0.345627    0.037315    0.467781    11.00000   -1.20000
AFIX   0
C26   1    0.361344    0.071204    0.304890    11.00000    0.02777    0.03051 =
         0.02675   -0.00359    0.00993   -0.00732
AFIX  43
H26   2    0.302834    0.038684    0.252593    11.00000   -1.20000
AFIX   0
C31   1    0.854479    0.121970    0.295232    11.00000    0.01711    0.02096 =
         0.02177   -0.00286    0.00370    0.00220
C32   1    0.929517    0.177408    0.272165    11.00000    0.02117    0.02262 =
         0.02151   -0.00018    0.00493    0.00222
C33   1    1.047365    0.202086    0.358378    11.00000    0.02037    0.02263 =
         0.03165   -0.00288    0.00654   -0.00089
AFIX  43
H33   2    1.095263    0.237074    0.336255    11.00000   -1.20000
AFIX   0
C34   1    1.094519    0.174982    0.477567    11.00000    0.01854    0.02565 =
         0.02825   -0.00562   -0.00136   -0.00115
C35   1    1.026030    0.124479    0.511856    11.00000    0.02604    0.02912 =
         0.02234   -0.00089    0.00050   -0.00023
AFIX  43
H35   2    1.056918    0.107998    0.595535    11.00000   -1.20000
AFIX   0
C36   1    0.912202    0.098474    0.422548    11.00000    0.02271    0.02459 =
         0.02306   -0.00041    0.00439   -0.00229
HKLF 4
REM  ba499_s in P2(1)/c
REM R1 =  0.0309 for   5073 Fo > 4sig(Fo)  and  0.0352 for all   5607 data
REM    343 parameters refined using      0 restraints
END
WGHT      0.0349      1.1718
REM Highest difference peak  0.380,  deepest hole -0.242,  1-sigma level  0.045
Q1    1   0.9210  0.2624  0.1417  11.00000  0.05    0.38
Q2    1   0.8835  0.1117  0.3623  11.00000  0.05    0.37
Q3    1   0.8894  0.1533  0.2835  11.00000  0.05    0.35
Q4    1   0.4602  0.0998 -0.0924  11.00000  0.05    0.34
Q5    1   0.4069  0.1191  0.1825  11.00000  0.05    0.33
;
data_global
_journal_date_recd_electronic     2012-01-10
_journal_date_accepted     2012-01-20
_journal_name_full     'Acta Crystallographica, Section E'
_journal_year     2012
_journal_volume     68
_journal_issue      2
_journal_page_first     o516
_journal_page_last     o517
_journal_paper_category     QO
_journal_paper_doi     10.1107/S1600536812002607
_journal_coeditor_code     PK2384
_publ_contact_author_name     'Dr Richard Betz'
_publ_contact_author_address
;
Department of Chemistry
Nelson Mandela Metropolitan University
Summerstrand Campus (South)
University Way
Summerstrand
PO Box 77000
Port Elizabeth 6031
South Africa
;
_publ_contact_author_email     'richard.betz@webmail.co.za'
_publ_contact_author_fax     '+27-41-504-4236'
_publ_contact_author_phone     '+27-41-504-4285'
_publ_section_title
;\
(<i>E</i>)-5-(2-Chlorophenyl)-7-ethyl-2-oxo-2,3-dihydro-1<i>H</i>-thieno[2,3-\
<i>e</i>][1,4]diazepin-4-ium 2,4,6-trinitrophenolate
;
loop_
    _publ_author_name
    _publ_author_address
    'Betz, Richard'
;
Nelson Mandela Metropolitan University
Summerstrand Campus
Department of Chemistry
University Way
Summerstrand
PO Box 77000
Port Elizabeth 6031
South Africa
;
    'Gerber, Thomas'
;
Nelson Mandela Metropolitan University
Summerstrand Campus
Department of Chemistry
University Way
Summerstrand
PO Box 77000
Port Elizabeth 6031
South Africa
;
    'Hosten, Eric'
;
Nelson Mandela Metropolitan University
Summerstrand Campus
Department of Chemistry
University Way
Summerstrand
PO Box 77000
Port Elizabeth 6031
South Africa
;
    'Dayananda, Alaloor S.'
;
University of Mysore
Department of Studies in Chemistry
Manasagangotri
Mysore 570 006
India
;
    'Yathirajan, Hemmige S.'
;
University of Mysore
Department of Studies in Chemistry
Manasagangotri
Mysore 570 006
India
;
    'Ramesha, A. R.'
;
R. L. Fine Chem.
Bangalore 560 064
India
;
