# Supplementary material for: (E)-5-(2-Chloro­phen­yl)-7-ethyl-2-oxo-2,3-dihydro-1H-thieno[2,3-e][1,4]diazepin-4-ium 2,4,6-trinitro­phenolate
Source: Acta Crystallogr Sect E Struct Rep Online. 2012 Jan 25;68(Pt 2):o516–7. doi: 10.1107/S1600536812002607 (PMC3275259; doi:10.1107/S1600536812002607)
Supplement: Supplementary file 3 [file e-68-0o516-Isup3.hkl]

# 
# h,k,l, Fc-squared, Fo-squared, sigma(Fo-squared) and status flag 
# 
data_I
_shelx_title ' ba499_s in P2(1)/c' 
_shelx_refln_list_code          4 
_shelx_F_calc_maximum      118.57 
_exptl_crystal_F_000      1096.00 
_reflns_d_resolution_high  0.7489 
 
loop_ 
 _symmetry_equiv_pos_as_xyz 
 'x, y, z' 
 '-x, y+1/2, -z+1/2' 
 '-x, -y, -z' 
 'x, -y-1/2, z-1/2' 
 
_cell_length_a    10.5704 
_cell_length_b    20.0667 
_cell_length_c    11.3741 
_cell_angle_alpha  90.000 
_cell_angle_beta  110.666 
_cell_angle_gamma  90.000 
 
_shelx_F_squared_multiplier     1.000 
 
loop_ 
 _refln_index_h 
 _refln_index_k 
 _refln_index_l 
 _refln_F_squared_calc 
 _refln_F_squared_meas 
 _refln_F_squared_sigma 
 _refln_observed_status 
   1   0   0       70.26       91.76      1.03 o 
   4   0   0     1345.64     1531.74     11.52 o 
   5   0   0     1353.39     1618.82     12.07 o 
   6   0   0     6889.68     7084.93     53.14 o 
   7   0   0      297.59      351.86      3.72 o 
   8   0   0      822.41      769.03     16.12 o 
   9   0   0      134.58      139.66      7.00 o 
  10   0   0      181.32      193.10      4.41 o 
  11   0   0        9.10        7.62      1.75 o 
  12   0   0      802.43      818.13     12.25 o 
  13   0   0       15.89       17.19      2.24 o 
   1   1   0       42.09       37.65      0.89 o 
   2   1   0     2333.03     2358.26     11.52 o 
   3   1   0     3380.38     3155.73     15.97 o 
   4   1   0     3639.10     3555.81     17.27 o 
   5   1   0      288.93      341.15      2.01 o 
   6   1   0      287.59      330.89      2.23 o 
   7   1   0        0.13       -0.43      0.43 o 
   8   1   0      141.13      133.00      1.74 o 
   9   1   0      235.15      228.61      3.17 o 
  10   1   0      499.15      479.35      5.23 o 
  11   1   0      258.14      246.78      3.67 o 
  12   1   0        7.22        4.29      1.25 o 
  13   1   0        2.40       -1.77      1.77 o 
   0   2   0      279.19      263.44     10.65 o 
   1   2   0      334.91      290.17      1.66 o 
   2   2   0      586.38      578.37      2.69 o 
   3   2   0      450.01      477.48      2.53 o 
   4   2   0     4519.67     4598.51     22.33 o 
   5   2   0     1199.55     1109.65      5.44 o 
   6   2   0     1991.36     2099.03     11.22 o 
   7   2   0     1241.46     1196.58      7.15 o 
   8   2   0        8.94        5.27      1.05 o 
   9   2   0       16.25        8.32      1.17 o 
  10   2   0      108.69      108.99      2.51 o 
  11   2   0      952.85      922.22      9.33 o 
  12   2   0       33.03       28.26      2.53 o 
  13   2   0      591.15      595.04      6.64 o 
   1   3   0     1962.92     1828.01     11.51 o 
   4   3   0       85.44       77.75      0.85 o 
   5   3   0     3402.02     3641.08     20.21 o 
   6   3   0     1136.19     1184.74      6.55 o 
   7   3   0       48.60       44.34      1.33 o 
   8   3   0       42.92       23.30      2.74 o 
   9   3   0       27.67       28.88      2.03 o 
  10   3   0       91.66       71.57      2.36 o 
  11   3   0       40.71       47.39      2.18 o 
  12   3   0        5.46        4.62      1.25 o 
  13   3   0      144.75      166.79      3.38 o 
   0   4   0     2136.59     2193.29     16.99 o 
   1   4   0     2483.42     2431.81     14.22 o 
   2   4   0     4746.98     4745.50     25.80 o 
   3   4   0     4280.06     4479.04     21.00 o 
   4   4   0      557.46      538.11      2.90 o 
   5   4   0      750.51      799.65      4.27 o 
   6   4   0     2138.69     2101.97     11.30 o 
   7   4   0        3.27       -0.16      0.61 o 
   8   4   0     1961.48     1997.92     15.71 o 
   9   4   0      375.91      352.60      4.65 o 
  10   4   0       31.57       20.69      2.95 o 
  11   4   0       55.28       51.18      2.40 o 
  12   4   0       28.02       25.54      1.76 o 
  13   4   0        4.50        0.13      1.39 o 
   1   5   0      335.97      326.83      1.97 o 
   2   5   0       23.86       28.27      0.80 o 
   3   5   0     2130.15     2246.56     18.33 o 
   4   5   0     7559.31     7781.32     37.53 o 
   5   5   0       89.12       94.93      1.00 o 
   6   5   0      771.13      793.01      4.94 o 
   7   5   0       57.37       64.41      2.77 o 
   8   5   0     1468.78     1428.83     15.14 o 
   9   5   0      148.44      143.99      2.89 o 
  10   5   0     1644.13     1657.60     16.02 o 
  11   5   0      157.86      152.47      3.25 o 
  12   5   0       16.10       14.92      2.14 o 
   0   6   0    10704.05    11206.62    286.94 o 
   1   6   0       41.91       34.86      0.57 o 
   2   6   0        9.71        0.71      0.33 o 
   3   6   0     2445.59     2638.90     13.52 o 
   4   6   0      207.49      180.70      2.52 o 
   5   6   0      873.88      882.92      5.40 o 
   6   6   0     1561.05     1661.52     10.57 o 
   7   6   0     2963.89     2928.70     19.96 o 
   8   6   0      285.53      274.48      3.73 o 
   9   6   0        2.54        1.92      2.48 o 
  10   6   0      344.93      344.54      8.61 o 
  11   6   0       22.92       24.13      5.32 o 
  12   6   0        9.52        6.72      1.93 o 
   1   7   0     1283.23     1279.03      6.86 o 
   2   7   0     1021.34     1197.13      6.92 o 
   3   7   0      363.17      328.43      2.42 o 
   4   7   0     3334.43     3498.78     30.48 o 
   5   7   0      482.34      463.65      3.97 o 
   6   7   0     1476.51     1548.42      9.91 o 
   7   7   0     1466.25     1433.95     14.04 o 
   8   7   0     1256.36     1219.34     11.89 o 
   9   7   0     1706.31     1733.44     20.87 o 
  10   7   0       81.99       68.53      3.22 o 
  11   7   0      824.79      798.47     11.39 o 
  12   7   0      137.28      142.24      4.52 o 
   0   8   0      145.41      145.90      1.71 o 
   1   8   0     2459.53     2465.76     13.31 o 
   2   8   0      749.25      747.98      5.65 o 
   3   8   0      149.78      172.77      2.17 o 
   4   8   0      191.87      188.45      1.84 o 
   5   8   0      618.98      623.73      4.66 o 
   6   8   0      304.25      313.45      3.57 o 
   7   8   0     1722.50     1708.85     15.09 o 
   8   8   0       26.83       30.95      1.95 o 
   9   8   0       47.62       43.02      2.92 o 
  10   8   0      260.83      265.92      5.50 o 
  11   8   0      340.69      364.30      7.44 o 
  12   8   0        0.56        3.07      1.95 o 
   1   9   0        0.13        0.58      1.02 o 
   2   9   0      258.08      230.29      2.13 o 
   3   9   0        1.90        2.38      0.57 o 
   4   9   0     3515.52     3478.12     31.89 o 
   5   9   0        1.57        1.63      0.60 o 
   6   9   0      473.45      447.55      4.75 o 
   7   9   0     1107.04     1106.99     10.23 o 
   8   9   0     1112.45     1127.29     13.09 o 
   9   9   0      211.79      216.04      6.13 o 
  10   9   0      363.03      344.27      8.17 o 
  11   9   0       33.07       31.65      4.38 o 
  12   9   0       19.53       13.86      2.92 o 
   0  10   0      154.96      101.69      7.00 o 
   1  10   0     2106.49     2202.28     16.75 o 
   2  10   0     3367.00     3250.82     25.61 o 
   3  10   0       38.70       45.75      1.50 o 
   4  10   0      133.13      115.75      1.50 o 
   5  10   0      510.14      546.60      4.75 o 
   6  10   0      300.42      295.25      3.02 o 
   7  10   0        4.67        7.01      1.00 o 
   8  10   0      970.94      970.73     11.64 o 
   9  10   0      162.46      169.07      5.54 o 
  10  10   0        5.50        4.23      2.33 o 
  11  10   0      573.54      564.39     11.67 o 
  12  10   0      197.16      190.51      6.86 o 
   1  11   0      264.30      290.90      4.15 o 
   2  11   0        0.01        0.98      0.66 o 
   3  11   0     2555.24     2554.57     19.24 o 
   4  11   0       42.68       40.14      1.14 o 
   5  11   0      140.73      114.98      1.72 o 
   6  11   0      426.76      427.53      4.98 o 
   7  11   0     1166.05     1161.80     10.82 o 
   8  11   0       14.06       10.93      1.51 o 
   9  11   0      471.19      501.23     10.36 o 
  10  11   0        5.51        6.42      2.63 o 
  11  11   0        0.65        0.88      2.48 o 
  12  11   0       37.63       47.99      4.96 o 
   0  12   0     4071.75     3930.84     61.56 o 
   1  12   0      100.46       70.68      1.49 o 
   2  12   0      863.83      796.26      6.67 o 
   3  12   0     1689.19     1666.73     12.95 o 
   4  12   0      922.05      948.09      6.95 o 
   5  12   0       23.76       15.12      0.92 o 
   6  12   0       81.77       82.76      1.68 o 
   7  12   0      105.90       94.70      2.34 o 
   8  12   0       36.73       36.03      2.51 o 
   9  12   0        6.08        3.94      2.33 o 
  10  12   0        0.02       -2.04      2.33 o 
  11  12   0      147.60      156.09      5.98 o 
   1  13   0      378.22      390.11      3.85 o 
   2  13   0       87.24       73.12      1.74 o 
   3  13   0     1019.50     1036.31      8.53 o 
   4  13   0        7.33       11.31      0.77 o 
   5  13   0     1478.87     1493.48     10.56 o 
   6  13   0      119.72      126.73      1.84 o 
   7  13   0      183.61      181.41      3.20 o 
   8  13   0      493.20      484.22     13.79 o 
   9  13   0       27.17       27.86      3.79 o 
  10  13   0        3.28       -1.60      2.48 o 
  11  13   0        8.63       11.09      2.92 o 
   0  14   0     3446.51     3552.97     52.66 o 
   1  14   0      650.16      669.83      5.93 o 
   2  14   0      394.75      357.65      3.68 o 
   3  14   0        0.12        0.19      1.43 o 
   4  14   0      157.52      158.18      2.02 o 
   5  14   0     3404.68     3289.74     22.22 o 
   6  14   0      826.35      809.69      6.26 o 
   7  14   0       22.20       21.51      2.05 o 
   8  14   0       14.97       14.48      1.38 o 
   9  14   0      128.00      113.93      3.55 o 
  10  14   0       13.09        8.17      2.92 o 
  11  14   0      160.76      150.69      6.27 o 
   1  15   0     1374.76     1365.69     11.00 o 
   2  15   0       26.92       25.53      1.48 o 
   3  15   0       63.57       63.56      1.76 o 
   4  15   0        2.60        1.86      0.80 o 
   5  15   0      779.71      774.02      6.33 o 
   6  15   0      147.72      153.08      2.08 o 
   7  15   0     1738.33     1799.26     23.80 o 
   8  15   0       35.52       22.11      2.01 o 
   9  15   0      111.15       96.44      3.49 o 
  10  15   0       10.31        6.94      2.70 o 
   0  16   0        5.23       -1.18      1.18 o 
   1  16   0      522.14      483.09      4.74 o 
   2  16   0       13.23        9.44      1.02 o 
   3  16   0      102.45       94.66      2.05 o 
   4  16   0      669.24      656.02      5.38 o 
   5  16   0      438.87      443.45      3.98 o 
   6  16   0      539.06      548.36      5.39 o 
   7  16   0       10.80        8.93      1.40 o 
   8  16   0        0.12       -0.58      2.33 o 
   9  16   0      165.05      176.83      5.32 o 
  10  16   0        7.51        3.35      1.95 o 
   1  17   0      485.39      480.30      4.85 o 
   2  17   0      702.22      666.05      6.16 o 
   3  17   0       21.62       16.52      1.16 o 
   4  17   0      906.02      887.30      6.93 o 
   5  17   0      198.89      197.94      3.62 o 
   6  17   0       32.83       26.29      2.59 o 
   7  17   0       71.38       74.02      2.58 o 
   8  17   0       44.97       40.16      2.79 o 
   9  17   0      512.01      523.87      8.04 o 
  10  17   0       22.85       20.84      4.30 o 
   0  18   0      314.07      337.09      6.42 o 
   1  18   0      713.26      693.38      6.47 o 
   2  18   0       69.95       61.30      1.94 o 
   3  18   0      586.46      592.04      5.80 o 
   4  18   0       55.63       62.60      1.80 o 
   5  18   0      217.47      218.21      3.19 o 
   6  18   0      114.17      105.52      2.83 o 
   7  18   0      171.09      183.67      3.56 o 
   8  18   0       28.50       18.85      2.16 o 
   9  18   0       33.45       45.78      3.24 o 
   1  19   0        1.86        6.65      1.14 o 
   2  19   0       49.27       60.99      2.09 o 
   3  19   0       28.22       28.84      1.80 o 
   4  19   0      555.44      522.65      7.17 o 
   5  19   0      178.21      179.84      3.16 o 
   6  19   0       91.85       90.93      2.86 o 
   7  19   0        0.13       -1.40      1.40 o 
   8  19   0        0.11       -0.09      1.80 o 
   9  19   0      354.33      366.58      6.81 o 
   0  20   0      178.68      169.09      4.13 o 
   1  20   0     1022.30      996.49      8.81 o 
   2  20   0     1876.73     1882.99     15.21 o 
   3  20   0       39.91       42.81      2.03 o 
   4  20   0      336.87      328.02      4.04 o 
   5  20   0       35.26       32.86      2.30 o 
   6  20   0       92.21       87.14      2.89 o 
   7  20   0        5.21        3.75      1.95 o 
   8  20   0        4.26        3.46      2.06 o 
   1  21   0      139.69      143.08      2.83 o 
   2  21   0      222.86      246.84      3.55 o 
   3  21   0        0.74        1.66      1.20 o 
   4  21   0      960.70      982.10      8.88 o 
   5  21   0        1.53        1.31      1.48 o 
   6  21   0        5.09        2.95      1.53 o 
   7  21   0       36.09       22.61      2.42 o 
   8  21   0      561.82      600.89      9.38 o 
   0  22   0      276.34      291.06     10.50 o 
   1  22   0      142.75      138.13      2.86 o 
   2  22   0       34.93       44.95      2.12 o 
   3  22   0       60.79       71.89      2.34 o 
   4  22   0        0.08        0.98      1.49 o 
   5  22   0       20.69       15.50      1.79 o 
   6  22   0      259.70      268.59      4.63 o 
   7  22   0        2.41        0.20      2.06 o 
   1  23   0      457.67      458.26      5.25 o 
   2  23   0      160.35      157.12      3.08 o 
   3  23   0      961.66      979.86      9.08 o 
   4  23   0        9.46       11.08      1.76 o 
   5  23   0      146.29      164.69      3.75 o 
   6  23   0      343.79      372.69      6.81 o 
   0  24   0      685.28      661.27     12.18 o 
   1  24   0      449.96      480.18      5.49 o 
   2  24   0      137.07      133.71      3.01 o 
   3  24   0      106.66      112.61      2.91 o 
   4  24   0       65.01       55.97      2.95 o 
   5  24   0      433.48      459.28      6.45 o 
   1  25   0       52.69       56.85      2.52 o 
   2  25   0      102.19      119.88      2.93 o 
   3  25   0        8.29        3.54      1.70 o 
   4  25   0       25.46       39.54      2.68 o 
   0  26   0       86.57       87.30      3.97 o 
   1  26   0       64.45       49.90      2.45 o 
   2  26   0      340.54      358.77      4.81 o 
   3  26   0       33.50       30.28      2.46 o 
 -13   1   1      167.85      194.83      3.62 o 
 -12   1   1      146.84      141.49      2.97 o 
 -11   1   1      723.73      705.65      7.13 o 
 -10   1   1        7.98        2.37      1.02 o 
  -9   1   1      189.51      166.36      2.05 o 
  -8   1   1     1472.07     1461.07     10.40 o 
  -7   1   1      154.70      144.72      1.60 o 
  -6   1   1      932.59      937.45      5.70 o 
  -5   1   1     8479.10     8804.00     44.64 o 
  -4   1   1      498.31      532.04      3.08 o 
  -3   1   1     1140.59     1250.36      6.41 o 
  -2   1   1     3321.40     3473.50     17.84 o 
   0   1   1     2000.79     1834.16     20.45 o 
   1   1   1     1152.56     1227.67      7.37 o 
   2   1   1     7189.03     7156.60     56.15 o 
   3   1   1        2.94        0.51      0.26 o 
   4   1   1     5289.26     5802.87     36.12 o 
   5   1   1       90.24      107.92      1.76 o 
   6   1   1      274.39      285.74      2.97 o 
   7   1   1      579.45      572.62      4.52 o 
   8   1   1      180.21      204.55      2.30 o 
   9   1   1        6.00        5.65      0.94 o 
  10   1   1      258.09      264.00      3.56 o 
  11   1   1      384.99      379.80      4.68 o 
  12   1   1        2.14        3.35      1.19 o 
 -13   2   1      188.47      187.77      3.54 o 
 -12   2   1      501.83      500.20      5.75 o 
 -11   2   1      201.48      193.69      3.31 o 
 -10   2   1      277.23      288.05      4.22 o 
  -9   2   1      507.54      443.25      3.86 o 
  -8   2   1      304.52      356.24      3.25 o 
  -7   2   1       36.92       25.59      1.55 o 
  -6   2   1       66.09       61.86      1.01 o 
  -5   2   1      188.76      139.51      1.61 o 
  -4   2   1      470.78      519.79      2.86 o 
  -3   2   1      240.69      220.28      1.42 o 
  -2   2   1      885.41      801.45      3.94 o 
  -1   2   1     2999.69     3052.43     18.91 o 
   1   2   1      583.65      587.70      3.25 o 
   2   2   1     1012.54     1066.86      5.25 o 
   3   2   1     1291.48     1384.99      7.05 o 
   4   2   1     1029.09     1082.02     12.10 o 
   5   2   1        4.43        4.74      0.55 o 
   6   2   1     1599.24     1857.61     10.94 o 
   7   2   1      294.88      296.42      2.75 o 
   8   2   1      653.94      641.50      6.14 o 
   9   2   1       68.47       51.20      2.00 o 
  10   2   1      380.43      349.20      4.25 o 
  11   2   1     1003.38      995.35     13.88 o 
  12   2   1        8.65        5.14      1.26 o 
 -13   3   1       11.65        5.20      1.44 o 
 -12   3   1        4.74       -0.87      1.73 o 
 -11   3   1      351.72      351.86      5.02 o 
 -10   3   1       88.30       84.74      2.72 o 
  -9   3   1     1495.17     1492.12     10.70 o 
  -8   3   1      123.57      142.91      1.88 o 
  -7   3   1     1455.75     1590.71     10.19 o 
  -6   3   1     2815.16     2851.26     15.32 o 
  -5   3   1       39.35       42.65      0.70 o 
  -4   3   1        4.49        4.45      0.30 o 
  -3   3   1     1188.45     1165.29      5.40 o 
  -2   3   1     2928.76     3017.93     16.61 o 
  -1   3   1      275.53      295.02      2.15 o 
   0   3   1      911.58      930.70      5.11 o 
   1   3   1      112.69      126.76      1.01 o 
   2   3   1     6352.93     6724.83     34.40 o 
   3   3   1     2845.66     2938.45     15.09 o 
   4   3   1     2192.63     2154.65     11.00 o 
   5   3   1     2383.73     2494.33     14.35 o 
   6   3   1        0.64        0.07      0.34 o 
   7   3   1      259.40      249.54      2.12 o 
   8   3   1      854.31      810.63      6.26 o 
   9   3   1      167.80      177.52      3.23 o 
  10   3   1      101.23      106.27      2.58 o 
  11   3   1      119.43      111.05      2.69 o 
  12   3   1      182.47      171.45      3.17 o 
 -13   4   1      118.45      126.74      3.08 o 
 -12   4   1      240.69      231.99      3.71 o 
 -11   4   1      357.36      338.68      4.91 o 
 -10   4   1       13.19        7.93      1.31 o 
  -9   4   1       25.16       11.10      1.15 o 
  -8   4   1      716.00      735.50      5.72 o 
  -7   4   1      682.19      689.30      5.32 o 
  -6   4   1       98.62       94.41      1.37 o 
  -5   4   1      273.89      252.81      1.78 o 
  -4   4   1      417.72      531.23      2.69 o 
  -3   4   1     2299.52     2399.46     11.97 o 
   1   4   1    10150.10    10092.95    148.35 o 
   2   4   1      205.59      268.21      1.48 o 
   3   4   1      212.90      214.29      1.64 o 
   4   4   1     1944.74     2001.28      9.60 o 
   5   4   1     4872.89     5370.55     31.30 o 
   6   4   1      780.16      777.76      4.79 o 
   7   4   1        0.22        0.46      0.85 o 
   8   4   1      397.46      415.18      4.20 o 
   9   4   1        0.84       -1.06      1.06 o 
  10   4   1        5.53        6.39      1.21 o 
  11   4   1      262.39      254.10      4.12 o 
  12   4   1       29.36       24.38      2.15 o 
 -13   5   1      129.23      114.35      3.72 o 
 -12   5   1       33.58       23.48      3.72 o 
 -11   5   1      259.13      264.04      4.32 o 
 -10   5   1      191.67      181.33      3.35 o 
  -9   5   1     1136.70     1201.28     10.08 o 
  -8   5   1      100.38       93.59      2.30 o 
  -7   5   1      376.48      390.07      3.31 o 
  -6   5   1      187.22      190.40      1.68 o 
  -5   5   1        9.73        4.30      0.84 o 
  -4   5   1        0.02       -0.28      0.34 o 
  -3   5   1      211.60      199.62      1.32 o 
  -2   5   1     2767.41     2896.49     18.32 o 
  -1   5   1     7459.52     7489.21     39.73 o 
   0   5   1     8992.09     9196.81    108.73 o 
   1   5   1     8699.65     8302.15     46.75 o 
   2   5   1       32.73       54.71      0.84 o 
   3   5   1     7666.98     7909.30     37.95 o 
   4   5   1     2278.84     2541.37     12.95 o 
   5   5   1        0.09        1.07      0.36 o 
   6   5   1      234.47      259.55      2.20 o 
   7   5   1      943.60      926.92      6.23 o 
   8   5   1      249.87      243.53      3.49 o 
   9   5   1      294.29      296.41      4.12 o 
  10   5   1        4.97        5.61      1.27 o 
  11   5   1      150.35      150.95      3.32 o 
  12   5   1      101.18      102.18      3.30 o 
 -13   6   1      625.62      669.93     17.65 o 
 -12   6   1      683.17      678.91     10.23 o 
 -11   6   1       32.37       35.93      3.04 o 
 -10   6   1      107.23      107.87      3.67 o 
  -9   6   1      110.04      114.02      4.14 o 
  -8   6   1       37.95       39.87      2.01 o 
  -7   6   1       45.98       39.40      1.36 o 
  -6   6   1      131.23      122.82      1.42 o 
  -5   6   1     3050.23     3080.64     19.66 o 
  -4   6   1      176.52      182.16      1.84 o 
  -3   6   1       75.57      115.46      1.01 o 
  -2   6   1      161.06      162.78      1.50 o 
  -1   6   1      503.22      557.08      3.19 o 
   0   6   1     2907.69     3020.18     16.53 o 
   1   6   1       33.66       28.21      0.56 o 
   2   6   1      139.99      126.69      1.15 o 
   3   6   1     2232.98     2222.42     11.91 o 
   4   6   1      116.03      155.51      1.15 o 
   5   6   1      483.23      454.57      3.02 o 
   6   6   1       60.81       65.63      1.27 o 
   7   6   1     1296.31     1277.10     10.35 o 
   8   6   1        2.11        0.55      1.46 o 
   9   6   1      198.80      192.17      4.27 o 
  10   6   1        1.36        0.38      1.47 o 
  11   6   1      980.20      959.54     13.04 o 
  12   6   1       20.62       15.61      2.03 o 
 -13   7   1      131.12      143.42      4.91 o 
 -12   7   1       63.23       66.22      4.01 o 
 -11   7   1      152.31      140.68      4.17 o 
 -10   7   1     1032.05     1031.92     13.60 o 
  -9   7   1     1624.80     1550.53     18.98 o 
  -8   7   1       12.81        7.07      0.92 o 
  -7   7   1     1175.80     1126.81      8.92 o 
  -6   7   1      193.38      187.85      2.62 o 
  -5   7   1     3018.75     3078.21     23.55 o 
  -4   7   1     6048.96     6212.40     42.42 o 
  -3   7   1       78.00       73.99      0.93 o 
  -2   7   1        6.75        2.96      0.39 o 
  -1   7   1      171.62      171.57      1.31 o 
   0   7   1      919.79     1012.39      5.51 o 
   1   7   1     8107.52     8142.04     43.35 o 
   2   7   1       84.16      111.70      1.02 o 
   3   7   1      287.25      226.77      1.68 o 
   4   7   1       82.80      108.86      1.08 o 
   5   7   1      743.06      771.60      4.45 o 
   6   7   1      483.74      545.27      4.25 o 
   7   7   1       29.46       31.97      2.59 o 
   8   7   1      508.14      510.43     11.23 o 
   9   7   1        0.08        0.53      1.43 o 
  10   7   1        0.02        0.78      1.58 o 
  11   7   1       17.28        8.10      1.89 o 
  12   7   1        0.22       -1.26      1.82 o 
 -12   8   1      132.43      135.90      4.59 o 
 -11   8   1       11.14        5.91      1.89 o 
 -10   8   1       49.34       42.48      2.97 o 
  -9   8   1      204.97      192.70      3.38 o 
  -8   8   1      975.86      944.49      9.06 o 
  -7   8   1        2.53        2.68      0.94 o 
  -6   8   1     3149.86     3105.54     27.52 o 
  -5   8   1        5.23        5.37      0.85 o 
  -4   8   1      287.21      327.03      2.79 o 
  -3   8   1      214.54      227.04      2.13 o 
  -2   8   1     1426.36     1138.00      8.62 o 
  -1   8   1     2138.70     1950.71     10.42 o 
   1   8   1     2692.98     2676.05     19.66 o 
   2   8   1      917.85      916.17      5.88 o 
   3   8   1       28.51       17.72      1.04 o 
   4   8   1      852.38      867.40      5.65 o 
   5   8   1      139.01      193.79      1.94 o 
   6   8   1     3157.77     3227.41     21.53 o 
   7   8   1        2.06        0.79      0.88 o 
   8   8   1      186.11      154.85      4.45 o 
   9   8   1       21.32       15.85      1.74 o 
  10   8   1       32.29       32.83      2.77 o 
  11   8   1       90.93       92.83      3.79 o 
  12   8   1      930.84      983.19     28.81 o 
 -12   9   1       23.35       22.17      3.06 o 
 -11   9   1      214.00      215.75      6.86 o 
 -10   9   1      436.20      427.12      9.48 o 
  -9   9   1      493.09      503.97      7.05 o 
  -8   9   1      405.87      408.98      4.70 o 
  -7   9   1      236.43      232.96      3.27 o 
  -6   9   1      369.87      390.70      4.37 o 
  -5   9   1       36.68       44.27      1.54 o 
  -4   9   1      662.45      649.67      5.37 o 
  -3   9   1      449.64      450.66      4.07 o 
  -2   9   1       26.63        8.71      1.54 o 
  -1   9   1     1395.32     1400.65     10.76 o 
   0   9   1     1250.47     1308.16      9.00 o 
   1   9   1      752.13      613.10      4.55 o 
   2   9   1      683.88      608.01      4.53 o 
   3   9   1      583.45      686.16      4.58 o 
   4   9   1     3580.20     3655.30     22.72 o 
   5   9   1      449.20      491.81      3.84 o 
   6   9   1      165.27      160.62      1.98 o 
   7   9   1      101.19       84.44      2.42 o 
   8   9   1     2104.99     2087.47     32.68 o 
   9   9   1       71.66       51.35      3.94 o 
  10   9   1      507.84      516.11     10.50 o 
  11   9   1       47.36       50.91      4.38 o 
  12   9   1       34.52       39.53      4.23 o 
 -12  10   1       53.60       63.02      4.67 o 
 -11  10   1      464.61      466.51     10.36 o 
 -10  10   1       35.01       21.01      2.77 o 
  -9  10   1      430.08      420.97      6.22 o 
  -8  10   1      262.17      270.38      3.68 o 
  -7  10   1     9704.03     9687.07     85.07 o 
  -6  10   1      223.32      223.31      3.08 o 
  -5  10   1     7103.72     7290.46     55.74 o 
  -4  10   1       73.29       70.34      1.18 o 
  -3  10   1     2027.60     2237.51     16.92 o 
  -2  10   1        4.16        8.22      1.03 o 
  -1  10   1     2606.18     2589.02     20.16 o 
   0  10   1      948.47      932.88      7.48 o 
   1  10   1       43.48       34.07      1.04 o 
   2  10   1        2.27        0.12      0.49 o 
   3  10   1      321.41      349.39      3.64 o 
   4  10   1       40.09       33.15      0.98 o 
   5  10   1        6.17        2.13      0.59 o 
   6  10   1     1170.73     1163.40      9.20 o 
   7  10   1      597.57      649.68      8.13 o 
   8  10   1       15.80       13.42      2.33 o 
   9  10   1       77.89       79.50      4.38 o 
  10  10   1      132.53      130.56      5.25 o 
  11  10   1     1117.17     1198.36     20.71 o 
 -12  11   1      124.35      133.91      5.84 o 
 -11  11   1      480.94      502.54     11.23 o 
 -10  11   1       12.76       11.09      2.63 o 
  -9  11   1      510.00      515.75      7.26 o 
  -8  11   1      218.56      226.29      3.34 o 
  -7  11   1     1605.03     1613.79     14.70 o 
  -6  11   1       85.33       80.64      2.04 o 
  -5  11   1      410.76      356.59      3.11 o 
  -4  11   1      174.35      148.31      1.75 o 
  -3  11   1     6759.58     6725.69     52.40 o 
  -2  11   1     1285.32     1324.06     10.39 o 
  -1  11   1      222.62      257.08      2.73 o 
   0  11   1     1899.30     1947.00     19.43 o 
   1  11   1      281.57      293.13      2.99 o 
   2  11   1      164.13      140.96      2.37 o 
   3  11   1     2615.94     2479.44     16.86 o 
   4  11   1      857.68      805.61      5.96 o 
   5  11   1      877.47      885.52      6.51 o 
   6  11   1      567.15      549.09      4.87 o 
   7  11   1     4173.03     4133.20     53.97 o 
   8  11   1        0.01        0.73      2.19 o 
   9  11   1      205.27      229.02      6.42 o 
  10  11   1      458.95      475.41     10.50 o 
  11  11   1        0.71        3.21      2.63 o 
 -12  12   1       40.98       38.37      4.52 o 
 -11  12   1       13.66       15.90      3.06 o 
 -10  12   1       20.46       20.86      3.06 o 
  -9  12   1       36.63       53.04     10.36 o 
  -8  12   1        9.26        5.46      1.64 o 
  -7  12   1        0.15       -1.07      1.07 o 
  -6  12   1        1.65       -0.22      0.89 o 
  -5  12   1        0.25        0.38      0.58 o 
  -4  12   1        1.62        1.17      0.69 o 
  -3  12   1      825.66      796.01      6.76 o 
  -2  12   1      289.43      224.44      2.93 o 
  -1  12   1      288.70      300.65      3.15 o 
   0  12   1      188.59      137.71      3.01 o 
   1  12   1      892.70      918.88      7.51 o 
   2  12   1      324.02      323.83      3.43 o 
   3  12   1        2.29        0.67      0.64 o 
   4  12   1     2208.74     2138.88     14.62 o 
   5  12   1     1353.85     1332.92      9.47 o 
   6  12   1      263.97      250.39      2.57 o 
   7  12   1      373.91      366.61      4.39 o 
   8  12   1      139.38      143.54      5.25 o 
   9  12   1      211.63      205.54      6.27 o 
  10  12   1       94.20       84.75      4.81 o 
  11  12   1       46.18       48.58      4.52 o 
 -11  13   1      216.29      208.89      7.00 o 
 -10  13   1     1458.21     1503.97     25.53 o 
  -9  13   1       83.13       81.98      4.67 o 
  -8  13   1      977.37      971.08     16.78 o 
  -7  13   1       82.53       79.71      2.70 o 
  -6  13   1      497.68      481.62      4.89 o 
  -5  13   1      292.39      269.64      2.64 o 
  -4  13   1     5338.55     5381.10     36.71 o 
  -3  13   1      305.32      265.47      3.95 o 
  -2  13   1     2739.83     2737.91     20.71 o 
  -1  13   1     1762.77     1958.59     15.08 o 
   0  13   1      134.64      141.97      2.10 o 
   1  13   1     1258.51     1356.27     10.76 o 
   2  13   1     2262.53     2202.06     16.83 o 
   3  13   1      446.48      453.63      5.58 o 
   4  13   1     1312.58     1260.53      9.01 o 
   5  13   1     1552.04     1593.52     11.19 o 
   6  13   1       44.01       46.48      1.37 o 
   7  13   1      813.41      833.23      7.23 o 
   8  13   1      847.75      891.49     11.24 o 
   9  13   1        3.06        0.15      2.33 o 
  10  13   1      143.28      143.54      5.69 o 
  11  13   1       11.94        7.59      2.92 o 
 -11  14   1        1.66        5.69      2.92 o 
 -10  14   1       31.37       41.87      4.52 o 
  -9  14   1       39.58       42.60      4.23 o 
  -8  14   1       90.64       95.32      3.21 o 
  -7  14   1       97.29       82.72      2.11 o 
  -6  14   1     1660.15     1608.12     13.96 o 
  -5  14   1      218.70      202.74      2.30 o 
  -4  14   1      269.47      282.90      3.91 o 
  -3  14   1       34.48       35.69      1.55 o 
  -2  14   1      520.01      456.03      4.48 o 
  -1  14   1      452.07      466.56      4.49 o 
   0  14   1     1545.40     1505.70     11.93 o 
   1  14   1      635.31      663.39      5.89 o 
   2  14   1       27.12       28.60      1.68 o 
   3  14   1      113.26      122.33      1.78 o 
   4  14   1      655.49      637.42      5.12 o 
   5  14   1      859.30      867.55      6.61 o 
   6  14   1      160.88      166.34      2.43 o 
   7  14   1        9.59        8.53      1.28 o 
   8  14   1      105.02      114.75      3.50 o 
   9  14   1       48.18       50.95      2.87 o 
  10  14   1       71.38       68.37      3.39 o 
 -11  15   1      381.76      416.38      7.16 o 
 -10  15   1        3.77        1.03      1.85 o 
  -9  15   1      624.42      663.55     11.60 o 
  -8  15   1       93.45      101.19      2.77 o 
  -7  15   1       15.00       11.86      1.20 o 
  -6  15   1      597.12      587.17      5.67 o 
  -5  15   1        1.30        1.96      0.73 o 
  -4  15   1      754.82      756.37      6.75 o 
  -3  15   1      181.96      153.99      2.39 o 
  -2  15   1        8.25        6.22      0.93 o 
  -1  15   1        0.31        3.57      1.29 o 
   0  15   1      111.48      126.83      2.17 o 
   1  15   1     3099.33     3034.51     22.96 o 
   2  15   1      920.52      962.56      8.11 o 
   3  15   1     4739.57     4668.96     35.31 o 
   4  15   1       36.42       31.61      2.29 o 
   5  15   1     1956.83     1984.16     13.84 o 
   6  15   1       79.79       82.42      1.87 o 
   7  15   1      229.70      232.79      3.59 o 
   8  15   1        8.71       10.66      1.80 o 
   9  15   1      429.76      434.72      6.90 o 
  10  15   1      151.32      155.76      4.23 o 
 -10  16   1      117.21      114.10      4.07 o 
  -9  16   1       12.20       18.48      2.06 o 
  -8  16   1      133.16      124.79      3.08 o 
  -7  16   1     1361.28     1375.53     18.93 o 
  -6  16   1       76.73       72.26      2.06 o 
  -5  16   1     1516.72     1523.29     11.84 o 
  -4  16   1       83.42       90.98      2.13 o 
  -3  16   1      431.77      450.76      4.61 o 
  -2  16   1       13.72       10.48      1.04 o 
  -1  16   1     3593.69     3627.27     27.44 o 
   0  16   1      441.99      419.27      4.32 o 
   1  16   1       57.13       98.32      4.08 o 
   2  16   1      964.43      959.05      8.19 o 
   3  16   1       30.91       28.94      3.79 o 
   4  16   1      176.10      164.11      2.23 o 
   5  16   1      216.61      216.77      2.56 o 
   6  16   1        0.24       -1.34      1.34 o 
   7  16   1       32.18       35.48      2.63 o 
   8  16   1       35.31       40.21      2.82 o 
   9  16   1        4.11        5.10      1.85 o 
  10  16   1       61.61       61.02      3.28 o 
 -10  17   1       78.42       77.51      3.76 o 
  -9  17   1       37.56       38.24      3.13 o 
  -8  17   1      198.23      201.57      3.81 o 
  -7  17   1      253.71      273.82      4.29 o 
  -6  17   1       75.59       78.11      2.17 o 
  -5  17   1       32.06       34.70      1.88 o 
  -4  17   1      500.56      508.75      5.14 o 
  -3  17   1       51.19       44.62      1.80 o 
  -2  17   1       24.00       17.99      2.42 o 
  -1  17   1      197.31      231.65      8.04 o 
   0  17   1      935.84      932.10      8.04 o 
   1  17   1       45.33       48.99      1.80 o 
   2  17   1        6.39        7.21      1.39 o 
   3  17   1       61.23       51.51      1.89 o 
   4  17   1      175.75      175.84      2.41 o 
   5  17   1      558.36      579.71      4.96 o 
   6  17   1        5.62        3.44      1.31 o 
   7  17   1      177.82      187.07      4.43 o 
   8  17   1      198.14      199.36      4.63 o 
   9  17   1       29.84       21.97      2.22 o 
 -10  18   1       19.05       10.88      2.16 o 
  -9  18   1      122.65      138.08      4.27 o 
  -8  18   1      224.60      237.72      4.15 o 
  -7  18   1       40.62       40.09      2.44 o 
  -6  18   1       86.98       86.72      2.24 o 
  -5  18   1        1.90        0.16      1.09 o 
  -4  18   1       11.91       12.73      1.22 o 
  -3  18   1      223.27      222.82      3.19 o 
  -2  18   1     2242.43     2174.10     17.12 o 
  -1  18   1        8.52        6.79      1.66 o 
   0  18   1     1490.83     1463.97     12.00 o 
   1  18   1      365.39      379.16      4.19 o 
   2  18   1      503.39      494.50      5.05 o 
   3  18   1      253.31      249.42      3.64 o 
   4  18   1     2674.82     2619.92     18.17 o 
   5  18   1       46.16       48.09      1.86 o 
   6  18   1      252.81      258.93      4.12 o 
   7  18   1        0.08       -0.47      1.70 o 
   8  18   1      489.69      481.23      7.68 o 
   9  18   1       39.60       41.39      3.13 o 
  -9  19   1       12.04       10.45      2.20 o 
  -8  19   1      494.07      490.34      7.93 o 
  -7  19   1      572.19      580.78      7.07 o 
  -6  19   1      452.31      449.66      4.97 o 
  -5  19   1       95.71       92.76      2.41 o 
  -4  19   1      114.71      120.44      2.49 o 
  -3  19   1     1091.82     1060.72      9.26 o 
  -2  19   1      911.28      920.67      8.24 o 
  -1  19   1        4.24        3.77      1.09 o 
   0  19   1       36.01       53.30      3.62 o 
   1  19   1       12.47       11.31      1.16 o 
   2  19   1        6.17        8.11      1.13 o 
   3  19   1      217.49      214.92      3.71 o 
   4  19   1       24.56       21.59      2.92 o 
   5  19   1       76.27       80.01      2.66 o 
   6  19   1      248.06      262.26      4.26 o 
   7  19   1       47.47       47.89      3.09 o 
   8  19   1        8.16        4.68      1.95 o 
  -9  20   1       98.69       93.07      4.01 o 
  -8  20   1        6.76       10.29      2.16 o 
  -7  20   1      254.45      245.18      5.32 o 
  -6  20   1       71.45       64.56      2.52 o 
  -5  20   1      139.24      148.89      2.84 o 
  -4  20   1        3.42        4.21      1.20 o 
  -3  20   1        7.61        1.46      1.70 o 
  -2  20   1      148.70      138.89      2.69 o 
  -1  20   1      342.62      336.08      4.07 o 
   0  20   1      572.10      569.91      7.96 o 
   1  20   1       74.97       73.50      2.20 o 
   2  20   1        7.47        7.64      1.20 o 
   3  20   1      109.55      107.08      2.47 o 
   4  20   1      632.21      652.57      5.64 o 
   5  20   1      357.72      334.64     24.72 o 
   6  20   1       21.63       22.47      1.76 o 
   7  20   1      283.33      272.02      5.62 o 
   8  20   1      152.68      149.24      4.54 o 
  -8  21   1        1.87        1.09      1.96 o 
  -7  21   1       71.73       75.84      2.99 o 
  -6  21   1      193.65      189.36      5.13 o 
  -5  21   1      486.31      463.76      5.19 o 
  -4  21   1      131.61      142.04      2.84 o 
  -3  21   1       36.97       36.85      2.08 o 
  -2  21   1      444.50      455.50      5.05 o 
  -1  21   1       75.22       80.53      2.27 o 
   0  21   1       19.99       24.60      2.82 o 
   1  21   1      126.72      103.40      2.42 o 
   2  21   1       54.99       56.58      2.17 o 
   3  21   1      280.89      294.46      3.95 o 
   4  21   1       46.65       56.73      3.20 o 
   5  21   1      119.78      130.23      3.31 o 
   6  21   1       44.41       45.09      3.40 o 
   7  21   1      114.14      124.75      4.38 o 
  -7  22   1      109.95      110.20      3.45 o 
  -6  22   1       78.49       84.27      3.05 o 
  -5  22   1       22.35       29.88      2.83 o 
  -4  22   1       19.36       17.06      1.49 o 
  -3  22   1      298.29      294.10     13.26 o 
  -2  22   1       14.20       19.05      2.25 o 
  -1  22   1        1.64        1.10      1.22 o 
   0  22   1       59.46       54.86      2.10 o 
   1  22   1      128.70      136.87      2.83 o 
   2  22   1       61.31       61.11      2.19 o 
   3  22   1       13.38        9.80      1.38 o 
   4  22   1       29.21       33.78      2.55 o 
   5  22   1        1.42        1.54      1.54 o 
   6  22   1      403.51      462.58      7.84 o 
   7  22   1      166.44      154.69      4.73 o 
  -7  23   1        0.45       -1.02      2.06 o 
  -6  23   1      208.32      245.91      4.60 o 
  -5  23   1       38.79       37.08      3.81 o 
  -4  23   1       93.43       95.76      2.77 o 
  -3  23   1       31.44       34.53      2.18 o 
  -2  23   1       34.76       32.02      1.97 o 
  -1  23   1      138.59      134.44      2.88 o 
   0  23   1       10.06        7.22      1.35 o 
   1  23   1       46.61       46.66      2.20 o 
   2  23   1      430.76      438.84      5.10 o 
   3  23   1      109.62      106.45      3.34 o 
   4  23   1      417.67      414.73      5.86 o 
   5  23   1       89.49       91.13      3.70 o 
   6  23   1       62.47       58.71      3.71 o 
  -6  24   1       72.02       81.58      3.22 o 
  -5  24   1      502.00      530.02      7.01 o 
  -4  24   1        7.61       10.38      1.55 o 
  -3  24   1      146.61      148.79      3.10 o 
  -2  24   1        0.93       -1.27      1.27 o 
  -1  24   1      115.76      118.93      2.90 o 
   0  24   1        4.22        2.44      1.36 o 
   1  24   1      104.41      108.27      2.75 o 
   2  24   1       73.75       88.60      2.58 o 
   3  24   1       48.42       43.41      2.66 o 
   4  24   1        6.11        3.88      1.68 o 
   5  24   1        2.00        0.85      1.74 o 
  -5  25   1        2.39        5.69      3.06 o 
  -4  25   1      211.76      203.87      4.32 o 
  -3  25   1       13.70       10.63      1.62 o 
  -2  25   1        2.15       -1.40      1.40 o 
  -1  25   1       29.06       27.03      1.85 o 
   0  25   1        5.43        4.39      1.42 o 
   1  25   1       42.11       45.75      2.41 o 
   2  25   1      714.21      721.18      8.56 o 
   3  25   1       83.09       89.49      3.28 o 
   4  25   1       98.66       96.13      3.39 o 
  -3  26   1       10.01        4.83      1.59 o 
  -2  26   1       38.59       31.27      2.11 o 
  -1  26   1        0.19       -0.01      1.44 o 
   0  26   1       23.04       21.19      1.68 o 
   1  26   1       91.19       88.47      2.71 o 
   2  26   1        0.93        5.40      2.70 o 
 -13   0   2       25.23       25.90      2.41 o 
 -12   0   2      858.29      910.51     19.47 o 
 -11   0   2      739.36      747.31     10.57 o 
 -10   0   2       19.61       15.09      1.84 o 
  -9   0   2      371.01      341.57      4.42 o 
  -8   0   2     4794.87     4847.70     44.31 o 
  -7   0   2        3.75       -1.02      1.02 o 
  -6   0   2      544.77      415.51      4.32 o 
  -5   0   2     3451.99     3749.96     44.82 o 
  -4   0   2     4919.78     5102.92     39.06 o 
  -3   0   2    11554.40    11268.70    167.46 o 
  -2   0   2      143.68      146.81      2.17 o 
  -1   0   2     4677.44     4630.37     31.22 o 
   0   0   2     5035.92     4847.22     53.17 o 
   1   0   2     3096.95     3335.22     44.42 o 
   2   0   2        5.84       11.33      1.08 o 
   3   0   2      842.48      769.60      7.87 o 
   5   0   2      314.19      292.15      3.61 o 
   6   0   2     5939.66     6220.83     65.86 o 
   7   0   2       12.45       11.18      0.92 o 
   8   0   2      295.53      284.00      4.86 o 
   9   0   2       29.71       11.77      1.53 o 
  10   0   2       33.32       53.99      2.80 o 
  11   0   2      212.11      237.43      5.10 o 
  12   0   2      266.94      287.42      7.37 o 
 -13   1   2       37.93       35.73      2.43 o 
 -12   1   2       64.93       59.41      2.39 o 
 -11   1   2      117.26      114.44      2.70 o 
 -10   1   2       93.30       76.59      1.63 o 
  -9   1   2       56.68       51.75      1.72 o 
  -8   1   2      176.41      193.84      2.42 o 
  -7   1   2      297.58      281.84      2.72 o 
  -6   1   2        1.28        0.32      0.44 o 
  -5   1   2      683.26      689.28      4.71 o 
  -4   1   2     5771.21     5570.09     28.70 o 
  -3   1   2      514.11      478.89      2.65 o 
  -2   1   2    10156.75    10538.01    155.79 o 
  -1   1   2     3753.29     3691.66     19.80 o 
   0   1   2        0.90       -0.19      0.19 o 
   2   1   2     8826.03     9011.43     63.18 o 
   3   1   2     1791.10     1832.68     12.64 o 
   4   1   2      586.58      687.80      4.85 o 
   5   1   2     2230.42     2469.19     16.92 o 
   6   1   2      519.67      605.06      4.58 o 
   7   1   2       18.87       13.17      1.23 o 
   8   1   2     1961.98     1850.37     16.34 o 
   9   1   2        0.11       -1.16      1.16 o 
  10   1   2        5.08        2.97      1.05 o 
  11   1   2       63.23       57.59      2.56 o 
  12   1   2        2.24        0.84      1.20 o 
 -13   2   2      406.96      427.56      5.43 o 
 -12   2   2       11.60       10.49      1.42 o 
 -11   2   2        0.60       -0.58      1.18 o 
 -10   2   2      291.06      285.89      3.51 o 
  -9   2   2      367.99      339.03      3.33 o 
  -8   2   2      135.44      121.02      3.62 o 
  -7   2   2     3498.02     3496.94     24.48 o 
  -6   2   2        2.26        4.20      0.48 o 
  -5   2   2     2376.56     2419.44     14.34 o 
  -4   2   2     4864.57     4800.99     24.92 o 
  -3   2   2     1516.15     1479.35      7.92 o 
  -2   2   2     9369.71     9311.95     69.22 o 
  -1   2   2     2002.52     1830.04     10.07 o 
   0   2   2     2891.76     2797.70     12.45 o 
   1   2   2     1511.77     1628.57      8.61 o 
   2   2   2      704.39      734.59      4.78 o 
   3   2   2      152.70      151.62      1.22 o 
   4   2   2      751.09      787.41      5.10 o 
   5   2   2     1278.42     1179.31      8.22 o 
   6   2   2        1.26       -0.17      0.58 o 
   7   2   2      349.64      399.33      3.37 o 
   8   2   2      458.50      408.29      4.83 o 
   9   2   2      503.03      473.34      5.52 o 
  10   2   2      418.35      393.37      4.52 o 
  11   2   2     1339.66     1343.26     18.42 o 
  12   2   2       69.09       73.71      2.43 o 
 -13   3   2      424.47      417.55      5.41 o 
 -12   3   2      167.14      158.04      3.14 o 
 -11   3   2     1506.03     1511.35     14.98 o 
 -10   3   2      377.41      394.31      4.32 o 
  -9   3   2     6307.89     6188.76     43.13 o 
  -8   3   2        3.22        2.13      0.78 o 
  -7   3   2       69.95       71.43      1.96 o 
  -6   3   2       16.87       19.73      1.29 o 
  -5   3   2        2.25       -0.39      0.39 o 
  -4   3   2      501.74      447.45      2.58 o 
  -3   3   2     5804.96     5877.53     30.46 o 
  -2   3   2      180.80      236.17      2.07 o 
  -1   3   2     2241.30     2436.00     12.58 o 
   1   3   2     4379.47     3949.74     18.48 o 
   2   3   2      226.04      195.41      1.35 o 
   3   3   2     5240.35     5683.98     35.62 o 
   4   3   2       65.68       75.23      0.92 o 
   5   3   2     2266.26     2493.28     17.09 o 
   6   3   2      755.43      734.18      6.38 o 
   7   3   2     1705.03     1741.53     12.16 o 
   8   3   2       12.28       12.84      1.38 o 
   9   3   2     1146.14     1180.29     11.64 o 
  10   3   2       14.94        8.10      1.11 o 
  11   3   2       53.95       54.09      2.33 o 
  12   3   2       43.54       33.72      2.59 o 
 -13   4   2        0.03       -1.38      1.38 o 
 -12   4   2        7.32        2.66      1.27 o 
 -11   4   2       28.38       27.00      3.64 o 
 -10   4   2       47.83       42.94      2.06 o 
  -9   4   2      121.17      132.51     11.12 o 
  -8   4   2      102.85       88.65      1.65 o 
  -7   4   2       76.41       94.71      2.39 o 
  -6   4   2       18.98       11.04      0.66 o 
  -5   4   2     1443.88     1615.68      9.43 o 
  -4   4   2     3615.38     3800.86     21.32 o 
  -3   4   2     4586.30     4710.70     25.86 o 
  -1   4   2      129.49      129.82      0.97 o 
   0   4   2     4127.53     3958.52     20.08 o 
   1   4   2     8490.24     8257.70     56.43 o 
   2   4   2     4046.99     4250.37     22.12 o 
   3   4   2     5574.11     6048.70     43.52 o 
   4   4   2     3645.43     3494.36     20.40 o 
   5   4   2       10.29       22.42      1.00 o 
   6   4   2       71.49       53.27      1.21 o 
   7   4   2      114.28       95.52      1.53 o 
   8   4   2        2.74       -0.91      0.91 o 
   9   4   2       45.33       50.19      2.78 o 
  10   4   2      326.48      304.06      4.37 o 
  11   4   2        2.63       -1.46      1.62 o 
  12   4   2       22.90       25.41      2.95 o 
 -13   5   2      185.03      186.88      5.36 o 
 -12   5   2      598.70      621.16      9.63 o 
 -11   5   2      103.05       86.07      2.86 o 
 -10   5   2      308.97      306.35      3.73 o 
  -9   5   2       11.80       -0.41      1.14 o 
  -8   5   2      304.31      284.70      2.56 o 
  -7   5   2     1677.26     1678.65     10.78 o 
  -6   5   2     2286.68     2207.76     15.21 o 
  -5   5   2     1709.55     1897.20     13.12 o 
  -4   5   2     4962.53     5120.57     32.53 o 
  -3   5   2       42.80       52.35      1.07 o 
  -2   5   2     9802.64     9931.34     66.42 o 
  -1   5   2     3152.86     3185.14     18.61 o 
   0   5   2     6252.69     6034.85     32.13 o 
   1   5   2     1280.15     1346.27      6.92 o 
   3   5   2     2093.48     2458.73     14.31 o 
   4   5   2       69.46       75.55      1.97 o 
   5   5   2     3669.21     3618.26     21.00 o 
   6   5   2      648.50      679.92      5.37 o 
   7   5   2        6.87        2.79      0.63 o 
   8   5   2      654.00      681.01      7.20 o 
   9   5   2      129.05      124.23      2.70 o 
  10   5   2      527.93      531.82      6.29 o 
  11   5   2      253.01      241.55      5.23 o 
  12   5   2       21.80       17.19      2.19 o 
 -13   6   2        0.16       -2.12      2.12 o 
 -12   6   2       23.63       20.19      2.33 o 
 -11   6   2        0.08       -1.60      1.64 o 
 -10   6   2        0.29        1.45      1.16 o 
  -9   6   2     1963.39     1991.00     15.88 o 
  -8   6   2      357.49      364.34      3.34 o 
  -7   6   2      784.52      754.00      5.76 o 
  -6   6   2      416.46      444.66      7.87 o 
  -5   6   2     4273.13     4483.13     40.15 o 
  -4   6   2     2577.18     2836.57     19.60 o 
  -3   6   2     2814.31     2934.76     17.50 o 
  -2   6   2     1022.26      970.66      5.73 o 
  -1   6   2     1163.91     1098.57      5.93 o 
   0   6   2      592.81      663.71      3.71 o 
   1   6   2     9691.88     9949.62     60.89 o 
   2   6   2      724.99      734.84      3.89 o 
   3   6   2      368.66      371.07      2.63 o 
   4   6   2        2.60        0.71      0.37 o 
   5   6   2        4.05        3.76      1.07 o 
   6   6   2     1448.21     1419.74     12.88 o 
   7   6   2      233.76      235.27      2.83 o 
   8   6   2       98.68      104.62      9.34 o 
   9   6   2        5.23        1.98      1.47 o 
  10   6   2       21.37       21.82      2.77 o 
  11   6   2       28.64       24.72      2.53 o 
  12   6   2       64.80       62.53      3.48 o 
 -13   7   2       37.25       38.81      3.71 o 
 -12   7   2      271.65      281.13     10.36 o 
 -11   7   2      364.16      351.28      6.78 o 
 -10   7   2        6.80        3.19      1.16 o 
  -9   7   2     1934.05     1955.04     21.08 o 
  -8   7   2     1235.00     1205.48      8.85 o 
  -7   7   2     1303.49     1380.58     12.60 o 
  -6   7   2      246.59      268.69      3.34 o 
  -5   7   2     3966.31     3828.04     43.91 o 
  -4   7   2     2141.50     2221.03     19.29 o 
  -3   7   2     1260.70     1522.79     11.62 o 
  -2   7   2     4164.99     4188.81     30.07 o 
  -1   7   2    11549.38    11780.98     66.50 o 
   0   7   2    14059.09    14252.84    186.12 o 
   1   7   2     4230.04     4002.82     33.84 o 
   2   7   2     3308.34     3328.98     18.00 o 
   4   7   2       43.61       44.88      0.97 o 
   5   7   2       88.90       90.92      1.77 o 
   6   7   2      913.70      894.18      6.31 o 
   7   7   2     1262.56     1179.74     12.81 o 
   8   7   2      548.15      477.07      7.19 o 
   9   7   2       24.31       23.44      2.37 o 
  10   7   2       13.05        3.69      1.68 o 
  11   7   2        0.05        2.11      1.72 o 
 -13   8   2       27.08       25.82      3.36 o 
 -12   8   2       78.31       78.33      4.81 o 
 -11   8   2       20.51       22.32      2.92 o 
 -10   8   2       45.65       38.37      2.51 o 
  -9   8   2      318.79      287.34      3.85 o 
  -8   8   2      456.91      473.69      5.35 o 
  -7   8   2     2368.00     2432.87     21.39 o 
  -6   8   2      736.77      736.58      7.24 o 
  -5   8   2     2703.03     2738.56     51.84 o 
  -4   8   2     1320.15     1265.46     11.45 o 
  -3   8   2     2058.02     2137.50     16.33 o 
  -2   8   2     1045.00     1050.44      8.24 o 
  -1   8   2     5002.40     5040.00     31.63 o 
   0   8   2       23.15       48.00      1.87 o 
   1   8   2     3457.40     3632.32     41.92 o 
   2   8   2      307.58      393.46      2.62 o 
   3   8   2       41.88       62.43      1.21 o 
   4   8   2     2345.60     2463.47     25.22 o 
   5   8   2     2017.70     2035.54     15.44 o 
   6   8   2       74.56       81.51      2.78 o 
   7   8   2      224.82      237.87      4.81 o 
   8   8   2       95.05       87.77      3.13 o 
   9   8   2      113.61      108.85      3.50 o 
  10   8   2       34.92       26.09      2.99 o 
  11   8   2      121.79      123.25      4.15 o 
 -12   9   2      506.83      507.94     11.23 o 
 -11   9   2      396.11      391.38      9.19 o 
 -10   9   2        3.68        0.29      2.33 o 
  -9   9   2      528.19      530.42      5.88 o 
  -8   9   2       52.33       37.33      2.20 o 
  -7   9   2        0.08        0.19      1.08 o 
  -6   9   2     1342.24     1279.13     11.79 o 
  -5   9   2       21.73       42.47      2.13 o 
  -4   9   2      646.05      655.69      6.48 o 
  -3   9   2      653.62      768.14      6.36 o 
  -2   9   2     7396.28     7494.20     57.80 o 
  -1   9   2       80.73      120.64      1.50 o 
   0   9   2     1027.96      874.25      6.24 o 
   1   9   2      210.83      229.45      2.09 o 
   2   9   2       64.52      107.53      1.16 o 
   3   9   2      643.38      693.58      4.64 o 
   4   9   2      593.59      551.75      3.91 o 
   5   9   2       69.27       61.25      1.44 o 
   6   9   2       14.54       11.84      0.81 o 
   7   9   2      846.37      833.68     14.30 o 
   8   9   2      123.84      119.76      4.38 o 
   9   9   2       46.33       46.83      3.79 o 
  10   9   2       15.45       11.23      2.48 o 
  11   9   2       25.25       28.88      3.94 o 
 -12  10   2       39.49       35.89      4.38 o 
 -11  10   2        0.94        2.63      2.63 o 
 -10  10   2        9.22        5.25      2.33 o 
  -9  10   2       47.80       53.54      3.09 o 
  -8  10   2      999.88      960.33     14.91 o 
  -7  10   2      775.08      778.60      7.80 o 
  -6  10   2       86.64      109.51      2.93 o 
  -5  10   2       26.70       45.54      1.85 o 
  -4  10   2       13.81        9.93      0.99 o 
  -3  10   2      520.82      514.36      4.61 o 
  -2  10   2     3373.77     3426.48     35.10 o 
  -1  10   2     1227.17     1386.39     10.76 o 
   0  10   2      249.26      233.44      2.50 o 
   1  10   2      785.63      788.51      5.74 o 
   2  10   2        4.63        1.71      0.52 o 
   3  10   2     1037.91     1078.11      6.96 o 
   4  10   2      491.76      487.98      3.50 o 
   5  10   2        2.03        1.69      0.45 o 
   6  10   2      546.56      561.66      5.02 o 
   7  10   2        8.04        7.01      2.12 o 
   8  10   2       88.17       84.61      4.23 o 
   9  10   2      627.45      612.09     11.82 o 
  10  10   2      380.07      350.39      8.17 o 
  11  10   2       48.83       44.35      4.38 o 
 -12  11   2        7.55        0.58      2.63 o 
 -11  11   2      420.17      446.09     10.21 o 
 -10  11   2       81.82       73.67      4.67 o 
  -9  11   2      424.54      413.83      9.77 o 
  -8  11   2     1372.08     1435.82     16.27 o 
  -7  11   2      186.02      193.33      3.14 o 
  -6  11   2        6.45        3.50      0.98 o 
  -5  11   2     1533.49     1564.08     12.33 o 
  -4  11   2      525.72      573.24      4.49 o 
  -3  11   2      918.91      914.81      7.57 o 
  -2  11   2      273.96      265.34      2.88 o 
  -1  11   2     1835.98     2083.66     15.83 o 
   0  11   2     1801.40     1892.80     14.44 o 
   1  11   2     1825.93     1924.03     14.64 o 
   2  11   2       43.49       43.10      1.25 o 
   3  11   2     1905.56     1911.09     14.04 o 
   4  11   2        6.85       12.43      0.73 o 
   5  11   2       34.14       29.04      1.59 o 
   6  11   2        0.39       -0.31      1.53 o 
   7  11   2      285.14      300.85      5.69 o 
   8  11   2      437.76      414.43      9.04 o 
   9  11   2      740.22      694.07     13.13 o 
  10  11   2       32.44       34.57      4.23 o 
  11  11   2        0.84       -1.90      2.63 o 
 -12  12   2        0.04       -2.63      2.63 o 
 -11  12   2       16.08       16.19      3.06 o 
 -10  12   2        0.03        0.58      2.48 o 
  -9  12   2      128.55      139.12      3.70 o 
  -8  12   2     1206.50     1173.48     15.63 o 
  -7  12   2      160.23      170.81      3.05 o 
  -6  12   2     1301.41     1305.93     10.61 o 
  -5  12   2       28.60       20.02      2.27 o 
  -4  12   2      109.75      122.33      3.06 o 
  -3  12   2      358.98      325.63      3.46 o 
  -2  12   2     1874.38     1849.08     14.26 o 
  -1  12   2     3173.72     3115.33     23.85 o 
   0  12   2       12.42       12.11      1.13 o 
   1  12   2      324.73      324.99      3.30 o 
   2  12   2     1073.57     1151.90      9.19 o 
   3  12   2       54.76       67.90      1.35 o 
   4  12   2     3015.84     3052.73     20.49 o 
   5  12   2      819.90      821.81      6.13 o 
   6  12   2      133.79      143.71      6.51 o 
   7  12   2      685.63      705.85      7.30 o 
   8  12   2      145.05      141.64      5.11 o 
   9  12   2      122.85      132.02      5.25 o 
  10  12   2      324.70      342.22      8.46 o 
  11  12   2      615.32      653.52     13.13 o 
 -12  13   2      152.38      156.52      6.56 o 
 -11  13   2      588.59      595.75     12.69 o 
 -10  13   2      122.68      100.80      5.25 o 
  -9  13   2      159.21      169.59      5.62 o 
  -8  13   2      348.01      356.60      4.65 o 
  -7  13   2      606.08      609.71      5.77 o 
  -6  13   2       93.56       92.66      2.04 o 
  -5  13   2       24.42       25.58      1.50 o 
  -4  13   2        1.09        2.21      0.80 o 
  -3  13   2      879.38      911.99      7.69 o 
  -2  13   2      161.52      193.84      2.80 o 
  -1  13   2      681.01      736.14      6.34 o 
   0  13   2        2.04        1.79      0.71 o 
   1  13   2       90.88       93.45      1.78 o 
   2  13   2       98.45      101.65      1.84 o 
   3  13   2        0.00       -1.51      1.53 o 
   4  13   2     1137.87     1085.30      7.89 o 
   5  13   2      676.71      700.34      5.40 o 
   6  13   2       69.20       61.70      3.79 o 
   7  13   2        0.37        0.68      1.11 o 
   8  13   2        7.29        2.56      1.49 o 
   9  13   2      233.80      262.54      5.10 o 
  10  13   2      458.46      472.61      7.31 o 
 -11  14   2      146.43      131.29      5.69 o 
 -10  14   2       29.22       40.26      4.52 o 
  -9  14   2      858.97      902.07     11.60 o 
  -8  14   2      739.12      777.18     10.78 o 
  -7  14   2      191.55      190.90      2.91 o 
  -6  14   2       29.97       21.06      1.38 o 
  -5  14   2       12.75        6.92      1.00 o 
  -4  14   2     1828.90     1806.18     14.22 o 
  -3  14   2       26.13       17.73      1.13 o 
  -2  14   2     1254.59     1223.64      9.96 o 
  -1  14   2       77.10       89.89      3.01 o 
   0  14   2        3.90        2.77      0.80 o 
   1  14   2       19.93       21.70      1.35 o 
   2  14   2      147.34      140.77      2.09 o 
   3  14   2        2.39       -0.49      1.20 o 
   4  14   2       22.88       19.77      1.77 o 
   5  14   2      181.41      171.65      2.14 o 
   6  14   2     1022.55     1045.36      8.78 o 
   7  14   2      367.00      364.70      5.36 o 
   8  14   2       26.18       20.35      1.91 o 
   9  14   2     1132.67     1216.62     14.75 o 
  10  14   2        0.06        0.54      1.74 o 
 -11  15   2      147.30      149.38      6.56 o 
 -10  15   2       97.86       84.99      3.61 o 
  -9  15   2      580.77      551.38      9.55 o 
  -8  15   2      363.66      370.01      5.05 o 
  -7  15   2       26.06       19.58      1.29 o 
  -6  15   2      678.74      652.18      6.16 o 
  -5  15   2      180.10      185.80      2.17 o 
  -4  15   2      178.80      174.02      2.64 o 
  -3  15   2      237.18      248.21      3.59 o 
  -2  15   2        9.67        8.73      1.34 o 
  -1  15   2      274.85      282.80      3.21 o 
   0  15   2       12.75        8.60      1.24 o 
   1  15   2      234.05      225.84      2.86 o 
   2  15   2      192.96      207.22      2.74 o 
   3  15   2      169.17      178.74      2.93 o 
   4  15   2       97.00       98.03      2.41 o 
   5  15   2      288.85      285.40      3.38 o 
   6  15   2       14.31       13.69      1.12 o 
   7  15   2      106.26      105.96      3.35 o 
   8  15   2       17.90       11.03      1.80 o 
   9  15   2       14.90       18.34      2.06 o 
  10  15   2        1.74       -1.74      1.74 o 
 -11  16   2       55.21       59.68      3.50 o 
 -10  16   2      150.15      147.90      4.38 o 
  -9  16   2      173.64      160.75      3.71 o 
  -8  16   2        5.58        0.76      1.32 o 
  -7  16   2      243.87      233.46      3.33 o 
  -6  16   2       33.69       33.17      1.73 o 
  -5  16   2       42.54       47.51      1.87 o 
  -4  16   2     1219.49     1126.47      9.52 o 
  -3  16   2       62.84       65.64      1.89 o 
  -2  16   2      718.10      677.22      6.21 o 
  -1  16   2       50.16       53.78      1.69 o 
   0  16   2      330.34      316.53      3.57 o 
   1  16   2     1151.29     1120.79      9.32 o 
   2  16   2      115.84      106.07      2.09 o 
   3  16   2       54.58       48.32      1.56 o 
   4  16   2        9.20        7.43      1.06 o 
   5  16   2        7.07        8.13      1.07 o 
   6  16   2      288.70      270.67      3.87 o 
   7  16   2        0.36        0.42      1.54 o 
   8  16   2      122.19      103.54      3.49 o 
   9  16   2        0.04       -1.72      1.74 o 
 -10  17   2      461.59      512.58      8.24 o 
  -9  17   2       17.62       11.95      1.65 o 
  -8  17   2       51.54       44.26      2.46 o 
  -7  17   2     1055.29     1045.35     14.38 o 
  -6  17   2      120.02      118.25      2.53 o 
  -5  17   2      459.64      460.78      4.87 o 
  -4  17   2       73.98       74.99      2.06 o 
  -3  17   2      134.44      133.30      2.52 o 
  -2  17   2       17.47       12.55      1.29 o 
  -1  17   2        0.55       -0.58      0.95 o 
   0  17   2      252.67      246.09      3.14 o 
   1  17   2       30.37       30.92      1.64 o 
   2  17   2     1649.68     1634.82     13.09 o 
   3  17   2        1.15        0.48      0.90 o 
   4  17   2       90.98       92.33      1.88 o 
   5  17   2      294.02      285.89      3.53 o 
   6  17   2      163.65      172.28      4.12 o 
   7  17   2        3.03        0.65      1.70 o 
   8  17   2      239.80      248.46      5.04 o 
   9  17   2       12.72        6.47      1.95 o 
 -10  18   2       61.40       47.57      3.30 o 
  -9  18   2        6.06        4.63      2.06 o 
  -8  18   2        0.41       -1.48      1.48 o 
  -7  18   2       20.97       28.04      2.21 o 
  -6  18   2      447.46      420.16      4.70 o 
  -5  18   2       57.89       67.36      2.11 o 
  -4  18   2       25.25       23.19      1.94 o 
  -3  18   2      284.30      288.57      6.23 o 
  -2  18   2      246.42      239.06      3.24 o 
  -1  18   2      458.73      440.62      4.69 o 
   0  18   2      146.10      149.32      2.52 o 
   1  18   2       55.88       59.39      1.94 o 
   3  18   2     1176.09     1153.66      8.74 o 
   4  18   2       62.57       62.30      2.04 o 
   5  18   2       33.91       26.71      1.67 o 
   6  18   2        0.12       -0.26      1.64 o 
   7  18   2      216.64      232.99      4.94 o 
   8  18   2        0.33        0.19      1.80 o 
  -9  19   2      105.65       97.34      3.87 o 
  -8  19   2      175.98      207.22      4.09 o 
  -7  19   2       83.84       88.95      2.94 o 
  -6  19   2        0.60       -0.93      1.14 o 
  -5  19   2       38.07       32.34      1.91 o 
  -4  19   2      350.48      336.99      4.12 o 
  -3  19   2     1375.13     1248.83     29.08 o 
  -2  19   2        1.97       -0.42      1.07 o 
  -1  19   2      358.83      345.11      4.06 o 
   0  19   2      194.97      190.17      2.91 o 
   1  19   2      857.79      827.85      7.47 o 
   2  19   2     1321.09     1322.89     11.03 o 
   3  19   2     1918.31     1978.66     17.27 o 
   4  19   2      134.70      128.85      2.54 o 
   5  19   2      420.91      389.99     24.57 o 
   6  19   2       15.69       17.95      2.01 o 
   7  19   2      325.25      327.14      8.75 o 
   8  19   2       91.48      109.40      3.90 o 
  -9  20   2       17.21       16.24      2.37 o 
  -8  20   2      369.10      392.58      5.69 o 
  -7  20   2      400.30      416.69      5.84 o 
  -6  20   2      237.84      230.84      3.50 o 
  -5  20   2        2.64        1.98      1.15 o 
  -4  20   2      343.98      329.67      4.74 o 
  -3  20   2       76.16       74.66      3.01 o 
  -2  20   2      280.06      274.22      3.66 o 
  -1  20   2        9.78        7.62      1.75 o 
   0  20   2      386.44      392.08      4.50 o 
   1  20   2      156.22      164.04      2.84 o 
   2  20   2      206.88      223.95      3.64 o 
   3  20   2        1.23        1.20      1.06 o 
   4  20   2      155.32      161.96      2.84 o 
   5  20   2      411.65      439.58      5.81 o 
   6  20   2      239.86      265.43     10.65 o 
   7  20   2      122.17      121.30      4.12 o 
  -8  21   2        3.48       -1.62      1.62 o 
  -7  21   2       10.18        6.78      1.65 o 
  -6  21   2        2.13        0.90      1.27 o 
  -5  21   2       18.97       15.67      1.46 o 
  -4  21   2      681.29      696.98      6.89 o 
  -3  21   2      438.33      418.69      4.83 o 
  -2  21   2       82.21       87.55      2.42 o 
  -1  21   2       29.80       21.70      1.48 o 
   0  21   2      968.03      940.70      8.53 o 
   1  21   2      127.76      131.81      2.65 o 
   2  21   2      248.63      255.03      4.23 o 
   3  21   2      612.87      580.28     25.31 o 
   4  21   2      111.70      105.11      3.05 o 
   5  21   2      224.09      251.96      4.29 o 
   6  21   2      213.20      209.51      5.00 o 
   7  21   2      183.71      205.13      5.05 o 
  -7  22   2        2.52        1.63      1.62 o 
  -6  22   2      340.63      352.50      5.39 o 
  -5  22   2       62.40       63.88      2.47 o 
  -4  22   2       98.93      102.63      2.61 o 
  -3  22   2        0.80        0.27      1.25 o 
  -2  22   2       17.81       20.74      2.01 o 
  -1  22   2      290.07      272.95      3.81 o 
   0  22   2      274.54      262.22      3.70 o 
   1  22   2        3.45        4.51      1.24 o 
   2  22   2       11.26       10.53      1.38 o 
   3  22   2       10.67       13.20      1.47 o 
   4  22   2       18.67       14.89      1.70 o 
   5  22   2       64.33       64.90      3.35 o 
   6  22   2      316.51      343.12      9.12 o 
  -7  23   2       15.76       15.37      1.91 o 
  -6  23   2       97.17      110.12      3.31 o 
  -5  23   2      508.13      526.77      5.91 o 
  -4  23   2       52.03       45.59      2.31 o 
  -3  23   2        0.15       -1.29      1.29 o 
  -2  23   2      455.31      455.71      5.27 o 
  -1  23   2       18.35       15.85      1.48 o 
   0  23   2        0.27        1.14      1.22 o 
   1  23   2      309.26      329.68      4.30 o 
   2  23   2      112.96      105.43      3.17 o 
   3  23   2      266.37      294.47      4.83 o 
   4  23   2      104.69      116.78      3.42 o 
   5  23   2       54.98       62.39      3.61 o 
  -6  24   2       33.37       31.75      2.44 o 
  -5  24   2      121.79      122.45      3.59 o 
  -4  24   2       71.73       78.29      2.62 o 
  -3  24   2      238.23      237.38      3.75 o 
  -2  24   2       23.39       21.94      1.62 o 
  -1  24   2      164.39      167.67      3.15 o 
   0  24   2      191.19      202.08      3.41 o 
   1  24   2       91.24       96.49      2.69 o 
   2  24   2      210.36      226.33      4.32 o 
   3  24   2      347.26      320.72      5.14 o 
   4  24   2      511.37      527.83      6.93 o 
  -5  25   2        6.70        5.17      1.82 o 
  -4  25   2      283.59      318.99      4.52 o 
  -3  25   2      246.67      263.64      4.10 o 
  -2  25   2      177.61      178.81      3.37 o 
  -1  25   2       47.12       43.61      2.31 o 
   0  25   2       62.23       67.52      2.63 o 
   1  25   2       18.27       18.76      1.93 o 
   2  25   2        2.82        1.75      1.62 o 
   3  25   2       64.89       77.99      4.62 o 
  -3  26   2       18.04       14.98      1.65 o 
  -2  26   2      196.16      219.98      3.81 o 
  -1  26   2      219.01      237.87      3.95 o 
   0  26   2      355.96      388.11      5.03 o 
   1  26   2       46.38       59.65      2.87 o 
 -13   1   3      834.21      896.72      9.01 o 
 -12   1   3      524.44      546.06      6.12 o 
 -11   1   3      468.30      468.15      5.39 o 
 -10   1   3       13.25        4.81      0.85 o 
  -9   1   3       69.75       54.44      1.55 o 
  -8   1   3     3450.67     3534.39     24.36 o 
  -7   1   3      108.08      129.22      1.80 o 
  -6   1   3        4.53        7.15      0.60 o 
  -5   1   3      178.06      203.74      2.08 o 
  -4   1   3      585.30      581.11      3.24 o 
  -3   1   3     1334.72     1320.03      6.76 o 
  -2   1   3     1167.91     1167.42      6.36 o 
  -1   1   3      558.37      497.57      2.52 o 
   0   1   3    10176.24     9917.25     87.79 o 
   1   1   3       72.23       88.02      0.86 o 
   2   1   3     4848.23     5273.55     69.32 o 
   3   1   3       50.68       45.88      0.87 o 
   4   1   3      474.19      448.63      3.36 o 
   5   1   3     2571.07     2631.57     17.94 o 
   6   1   3     1122.93     1111.69      7.84 o 
   7   1   3     2209.77     2171.39     14.91 o 
   8   1   3        0.28        0.89      0.82 o 
   9   1   3      106.61       99.78      2.21 o 
  10   1   3       64.64       64.71      2.00 o 
  11   1   3      630.77      601.00      6.29 o 
 -13   2   3       54.68       49.80      2.61 o 
 -12   2   3       55.76       59.84      2.48 o 
 -11   2   3        7.65        5.86      1.35 o 
 -10   2   3      264.23      293.79      3.19 o 
  -9   2   3     2409.70     2358.81     16.55 o 
  -8   2   3        3.22        3.97      1.03 o 
  -7   2   3      383.78      396.42      3.48 o 
  -6   2   3      312.68      322.03      2.92 o 
  -5   2   3      751.23      855.31      6.28 o 
  -4   2   3      305.86      301.93      1.89 o 
  -3   2   3     5991.40     6150.84     28.72 o 
  -2   2   3       21.07       13.05      0.54 o 
  -1   2   3     3034.09     3192.25     16.46 o 
   0   2   3     2272.33     2299.55     10.73 o 
   1   2   3     1755.00     1898.26     13.35 o 
   2   2   3        5.11       -0.21      0.44 o 
   3   2   3     4241.12     4852.30     38.07 o 
   4   2   3      687.93      733.11      5.28 o 
   5   2   3       89.83       90.67      1.36 o 
   6   2   3        8.73       14.00      0.89 o 
   7   2   3       99.35      108.49      1.54 o 
   8   2   3      408.63      356.42      5.38 o 
   9   2   3      101.24      112.47      2.21 o 
  10   2   3      276.44      265.65      3.52 o 
  11   2   3        4.02        2.05      1.13 o 
 -13   3   3       53.54       55.12      3.34 o 
 -12   3   3      284.48      283.17      4.17 o 
 -11   3   3      302.37      290.47      4.54 o 
 -10   3   3      261.87      251.15      2.93 o 
  -9   3   3      520.68      522.58      4.60 o 
  -8   3   3        2.30       -1.05      1.05 o 
  -7   3   3      554.28      586.07      4.82 o 
  -6   3   3       13.51        4.62      0.59 o 
  -5   3   3     2849.60     3056.93     21.53 o 
  -4   3   3      487.89      587.38      3.51 o 
  -3   3   3      239.97      213.20      1.48 o 
  -2   3   3     1351.56     1458.11      7.91 o 
  -1   3   3      325.58      335.40      1.87 o 
   0   3   3     4187.48     4289.88     19.56 o 
   1   3   3     1442.27     1556.91     11.34 o 
   2   3   3      508.13      490.97      4.13 o 
   3   3   3      481.74      586.79      4.94 o 
   4   3   3      273.58      305.54      2.32 o 
   5   3   3      963.71      974.72      6.32 o 
   6   3   3      336.92      294.35      2.54 o 
   7   3   3       30.87       32.10      1.75 o 
   8   3   3       79.32       62.92      1.91 o 
   9   3   3       88.38       76.88      2.34 o 
  10   3   3       50.39       42.33      1.96 o 
  11   3   3      109.02      108.85      2.56 o 
 -13   4   3       19.04       14.45      1.58 o 
 -12   4   3        1.95       -1.46      1.46 o 
 -11   4   3       75.01       62.47      2.63 o 
 -10   4   3      257.78      279.47      3.13 o 
  -9   4   3      915.87      850.84      6.75 o 
  -8   4   3     1860.25     1794.22     11.57 o 
  -7   4   3        9.64        4.13      0.55 o 
  -6   4   3       23.21       20.49      0.99 o 
  -5   4   3     1680.48     1627.31     12.78 o 
  -4   4   3        2.33        8.71      0.87 o 
  -3   4   3      548.33      559.09      3.71 o 
  -2   4   3     2376.88     2354.72     12.98 o 
  -1   4   3      390.52      424.19      2.34 o 
   0   4   3     3778.90     3987.54     18.66 o 
   1   4   3     1658.38     1585.36     10.71 o 
   2   4   3       43.75       29.31      0.59 o 
   3   4   3      249.44      218.57      1.92 o 
   4   4   3     3810.50     3894.54     24.59 o 
   5   4   3       21.13       21.21      0.79 o 
   6   4   3       95.79       92.60      1.39 o 
   7   4   3       46.57       39.09      1.19 o 
   8   4   3        7.72        3.13      0.97 o 
   9   4   3        1.91        0.03      1.07 o 
  10   4   3      881.90      915.34      9.52 o 
  11   4   3        0.02       -0.20      1.14 o 
 -13   5   3        5.71        4.43      1.71 o 
 -12   5   3      119.85      116.21      8.83 o 
 -11   5   3      444.70      408.77      5.58 o 
 -10   5   3        0.23       -0.90      0.90 o 
  -9   5   3     1807.19     1810.60     13.01 o 
  -8   5   3        4.62        3.76      0.88 o 
  -7   5   3      345.52      349.29      3.11 o 
  -6   5   3      498.66      498.78      4.61 o 
  -5   5   3     5320.19     5969.34     53.45 o 
  -4   5   3     6458.75     6756.21     61.69 o 
  -3   5   3    10827.40    11087.51     63.75 o 
  -2   5   3      678.33      602.14      3.68 o 
  -1   5   3    13618.97    13301.23     98.48 o 
   0   5   3      131.60      113.22      1.08 o 
   1   5   3      776.33      786.31     10.54 o 
   2   5   3      698.54      697.93      4.11 o 
   3   5   3     3900.34     4180.06     26.47 o 
   4   5   3      940.70      931.91      6.77 o 
   5   5   3      368.56      378.48      3.21 o 
   6   5   3       62.65       53.96      1.10 o 
   7   5   3      452.71      415.98      5.45 o 
   8   5   3      281.26      286.96      5.92 o 
   9   5   3      196.33      199.00      5.71 o 
  10   5   3        8.79        8.22      1.75 o 
  11   5   3        5.24        6.25      1.52 o 
 -13   6   3       87.78       87.44      3.95 o 
 -12   6   3       10.05        8.66      1.95 o 
 -11   6   3      529.99      504.60      8.10 o 
 -10   6   3     1063.46     1089.07      9.44 o 
  -9   6   3     2424.21     2506.02     25.25 o 
  -8   6   3      319.71      303.70      2.87 o 
  -7   6   3      213.62      166.17      2.37 o 
  -6   6   3      226.45      214.01      3.40 o 
  -5   6   3      172.80      171.46      6.68 o 
  -4   6   3     3886.71     4048.78     33.12 o 
  -3   6   3      182.58      148.60      1.53 o 
  -2   6   3       74.64       39.27      1.07 o 
  -1   6   3     1385.46     1356.02      7.31 o 
   0   6   3     2204.59     2230.08     12.05 o 
   1   6   3      322.44      262.32      1.62 o 
   2   6   3       13.15       15.22      1.04 o 
   3   6   3       14.39       31.84      1.10 o 
   4   6   3        4.46        7.59      0.49 o 
   5   6   3      216.13      218.89      3.71 o 
   6   6   3       10.08       13.52      0.84 o 
   7   6   3      898.95      803.57     12.18 o 
   8   6   3     1147.46     1153.27     14.47 o 
   9   6   3     1580.69     1520.71     18.57 o 
  10   6   3       26.89       20.92      1.93 o 
  11   6   3      181.52      190.03      4.78 o 
 -13   7   3      149.50      148.63      4.80 o 
 -12   7   3        5.17        2.82      1.85 o 
 -11   7   3        1.41       -1.60      1.60 o 
 -10   7   3        1.62       -0.99      0.99 o 
  -9   7   3      835.34      859.59      7.72 o 
  -8   7   3        4.70        0.90      1.45 o 
  -7   7   3        1.47       -0.15      0.89 o 
  -6   7   3      105.47      124.59      2.24 o 
  -5   7   3      597.58      597.15      6.04 o 
  -4   7   3     1620.60     1599.06     14.21 o 
  -3   7   3     7690.60     8146.57     62.19 o 
  -2   7   3      734.95      740.67      4.88 o 
  -1   7   3        2.25        2.94      0.34 o 
   0   7   3        0.07        0.37      0.51 o 
   1   7   3       30.50       19.01      0.64 o 
   2   7   3     1729.37     1802.63     23.86 o 
   3   7   3       82.10      115.02      1.23 o 
   4   7   3      547.71      577.42      3.89 o 
   5   7   3      965.96      966.55     10.02 o 
   6   7   3        0.85        1.06      0.65 o 
   7   7   3       36.74       18.38      2.77 o 
   8   7   3      490.94      484.84      9.99 o 
   9   7   3      226.58      224.09      7.00 o 
  10   7   3        6.99        5.55      1.74 o 
  11   7   3        6.28        8.27      1.89 o 
 -13   8   3       66.24       47.99      4.81 o 
 -12   8   3       30.50       23.63      3.06 o 
 -11   8   3      625.66      621.28     12.55 o 
 -10   8   3        0.09       -1.44      1.44 o 
  -9   8   3       33.24       26.99      2.75 o 
  -8   8   3      866.75      848.77      8.50 o 
  -7   8   3        1.70        0.47      0.92 o 
  -6   8   3       61.76       72.09      1.91 o 
  -5   8   3     1696.60     1593.44     15.28 o 
  -4   8   3     9756.97     9630.99     85.20 o 
  -3   8   3        0.08        8.14      1.05 o 
  -2   8   3     3899.52     4009.39     28.04 o 
  -1   8   3       46.51       30.25      0.83 o 
   0   8   3       14.02       20.52      2.01 o 
   1   8   3     4115.54     4310.70     25.06 o 
   2   8   3     1734.88     1664.74      9.52 o 
   3   8   3     1002.24     1060.65      6.79 o 
   4   8   3     4108.42     4094.89     25.28 o 
   5   8   3      144.75      139.99      1.65 o 
   6   8   3      344.10      365.91      3.57 o 
   7   8   3     1981.38     2023.24     20.86 o 
   8   8   3      182.33      199.60      6.42 o 
   9   8   3      110.91      100.11      3.50 o 
  10   8   3      181.19      190.20      4.66 o 
  11   8   3       12.62       10.54      2.19 o 
 -13   9   3      187.01      182.64      6.86 o 
 -12   9   3       16.57        8.90      2.77 o 
 -11   9   3        0.06        2.19      2.33 o 
 -10   9   3        0.27       -1.43      1.43 o 
  -9   9   3      234.08      217.46      3.42 o 
  -8   9   3       69.30       59.41      2.11 o 
  -7   9   3       16.65       20.90      3.77 o 
  -6   9   3     1727.86     1700.18     15.36 o 
  -5   9   3       98.03      127.80      2.65 o 
  -4   9   3     3425.12     3444.61     37.73 o 
  -3   9   3      281.77      358.59      4.09 o 
  -2   9   3      764.10      847.06      8.18 o 
  -1   9   3      136.34      168.32      1.86 o 
   0   9   3     1496.01     1458.65      9.98 o 
   1   9   3       24.86       33.51      1.99 o 
   2   9   3     3553.80     3508.66     27.10 o 
   3   9   3     2036.78     2054.27     10.89 o 
   4   9   3      104.59      105.67      1.48 o 
   5   9   3       84.46       92.89      1.42 o 
   6   9   3       53.99       60.88      2.32 o 
   7   9   3      186.03      161.55      3.56 o 
   8   9   3     1350.74     1393.54     22.61 o 
   9   9   3      134.68      127.64      4.67 o 
  10   9   3       42.52       48.28      3.94 o 
  11   9   3      203.98      209.77      6.42 o 
 -12  10   3       73.86       66.08      4.81 o 
 -11  10   3      197.34      204.37      6.71 o 
 -10  10   3       53.25       61.07      3.43 o 
  -9  10   3      117.67      135.58      2.84 o 
  -8  10   3      895.68      905.53      9.06 o 
  -7  10   3      951.76     1014.44      9.82 o 
  -6  10   3     1174.81     1190.31     11.23 o 
  -5  10   3        5.15        4.34      0.87 o 
  -4  10   3     2364.36     2438.72     18.51 o 
  -3  10   3      112.24      114.86      1.50 o 
  -2  10   3     1514.56     1592.53     12.31 o 
  -1  10   3     5625.12     5714.47     43.92 o 
   0  10   3       76.89       97.19      2.59 o 
   1  10   3      225.78      235.34      2.91 o 
   2  10   3      194.67      225.38      1.99 o 
   3  10   3       82.46       66.06      0.93 o 
   4  10   3      241.10      256.45      2.47 o 
   5  10   3      706.92      692.10      5.26 o 
   6  10   3        0.42       -0.29      0.97 o 
   7  10   3      112.79       89.95      2.92 o 
   8  10   3      109.71       99.20      4.23 o 
   9  10   3       16.27       15.17      2.48 o 
  10  10   3       27.64       34.43      3.94 o 
 -12  11   3        0.75        0.15      2.77 o 
 -11  11   3      194.01      212.83      7.00 o 
 -10  11   3      344.75      347.91      9.70 o 
  -9  11   3      306.22      291.35      4.14 o 
  -8  11   3      536.73      537.59      6.12 o 
  -7  11   3      854.39      817.55      8.33 o 
  -6  11   3        9.53        7.34      1.06 o 
  -5  11   3       92.26       72.47      1.69 o 
  -4  11   3     2267.20     2323.43     15.81 o 
  -3  11   3      876.72      812.87      6.87 o 
  -2  11   3      641.56      592.80      5.23 o 
  -1  11   3     3569.78     3663.09     28.56 o 
   0  11   3     5469.44     5616.94     47.56 o 
   1  11   3      656.99      576.76      5.01 o 
   2  11   3      228.05      219.53      2.29 o 
   3  11   3      379.08      398.75      3.03 o 
   4  11   3      513.05      509.67      3.64 o 
   5  11   3      615.42      602.80      4.77 o 
   6  11   3       24.23       14.05      1.16 o 
   7  11   3      117.17      125.38      2.58 o 
   8  11   3       24.12       21.44      2.63 o 
   9  11   3      580.61      568.18     11.23 o 
  10  11   3       30.38       41.87      4.08 o 
 -12  12   3       73.47       87.82      5.40 o 
 -11  12   3       31.98       20.28      3.21 o 
 -10  12   3      100.94       91.70      3.45 o 
  -9  12   3       12.03        8.99      1.34 o 
  -8  12   3      445.16      443.83      6.79 o 
  -7  12   3     1033.88     1014.58     10.02 o 
  -6  12   3       60.48       71.22      1.82 o 
  -5  12   3      284.86      278.06      3.24 o 
  -4  12   3       89.96       65.34      1.29 o 
  -3  12   3        0.08       -0.73      0.73 o 
  -2  12   3      903.74      846.39      7.13 o 
  -1  12   3     1391.37     1363.25     10.79 o 
   0  12   3      520.08      526.31      5.68 o 
   1  12   3      687.90      621.66      5.39 o 
   2  12   3       11.68        7.65      0.67 o 
   3  12   3      433.06      432.37      3.60 o 
   4  12   3      382.38      324.45      3.41 o 
   5  12   3      631.16      617.03      5.52 o 
   6  12   3      840.50      848.33      8.45 o 
   7  12   3       65.92       74.30      2.15 o 
   8  12   3      143.18      136.39      4.01 o 
   9  12   3       17.93       17.36      1.80 o 
  10  12   3      130.63      115.41      3.45 o 
 -12  13   3      607.92      608.01     13.27 o 
 -11  13   3        6.46        4.52      2.77 o 
 -10  13   3      476.34      481.45      7.51 o 
  -9  13   3      451.24      488.23     10.46 o 
  -8  13   3      101.53      108.38      2.77 o 
  -7  13   3     1402.19     1374.76     11.32 o 
  -6  13   3      866.76      855.01     10.68 o 
  -5  13   3        3.73       -0.17      1.07 o 
  -4  13   3     1120.97     1110.95      8.10 o 
  -3  13   3      440.39      419.62      4.18 o 
  -2  13   3       14.01       12.36      0.88 o 
  -1  13   3        0.58        1.53      0.76 o 
   0  13   3     3638.62     3687.96     28.47 o 
   1  13   3      151.58      149.81      2.15 o 
   2  13   3     3462.72     3393.60     22.92 o 
   3  13   3      212.89      197.76      2.44 o 
   4  13   3        4.56       -0.69      0.74 o 
   5  13   3      187.44      166.60      2.41 o 
   6  13   3      172.92      196.49      3.14 o 
   7  13   3        9.08        5.88      1.22 o 
   8  13   3       58.44       56.10      2.92 o 
   9  13   3      518.99      531.22      7.73 o 
  10  13   3        0.01       -1.02      1.65 o 
 -11  14   3      140.91      154.48      6.42 o 
 -10  14   3       17.38       16.49      1.99 o 
  -9  14   3       85.72       86.62      4.01 o 
  -8  14   3        0.33        0.67      1.07 o 
  -7  14   3      125.75      118.21      2.42 o 
  -6  14   3       18.16       17.35      1.20 o 
  -5  14   3      381.54      333.51      3.79 o 
  -4  14   3        2.94        0.10      0.89 o 
  -3  14   3       44.99       24.31      1.49 o 
  -2  14   3      587.29      543.35      5.10 o 
  -1  14   3      325.66      296.43      3.28 o 
   0  14   3      316.93      284.99      6.49 o 
   1  14   3      461.22      470.32      8.91 o 
   2  14   3        8.72       14.14      0.87 o 
   3  14   3      156.38      171.25      2.16 o 
   4  14   3      806.80      767.98      5.91 o 
   5  14   3       14.89        8.28      0.99 o 
   6  14   3      120.45      131.24      2.69 o 
   7  14   3       86.31       91.28      2.40 o 
   8  14   3        0.00       -1.44      1.54 o 
   9  14   3      140.89      132.41      3.78 o 
 -11  15   3      276.15      270.89      8.31 o 
 -10  15   3      408.67      421.61      7.17 o 
  -9  15   3        1.05        2.02      1.43 o 
  -8  15   3       54.27       57.54      3.16 o 
  -7  15   3      217.99      199.95      3.04 o 
  -6  15   3        7.78       10.75      1.15 o 
  -5  15   3     2332.82     2203.45     17.29 o 
  -4  15   3      998.07     1005.82      8.62 o 
  -3  15   3      306.69      313.09      3.55 o 
  -2  15   3      374.11      350.73      3.85 o 
  -1  15   3      121.23      134.25      4.83 o 
   0  15   3      444.46      419.45      4.24 o 
   1  15   3     3222.77     3079.26     25.37 o 
   2  15   3        2.54       -0.83      0.83 o 
   3  15   3        1.49       -0.43      0.77 o 
   4  15   3     2128.32     2121.00     22.36 o 
   5  15   3       26.12       23.50      1.60 o 
   6  15   3      142.03      138.73      2.82 o 
   7  15   3     1711.86     1729.35     19.75 o 
   8  15   3       10.12        3.12      1.75 o 
   9  15   3        2.46       -0.02      1.70 o 
 -11  16   3        3.30        3.87      2.06 o 
 -10  16   3        0.07       -0.36      1.95 o 
  -9  16   3      412.75      415.88      5.70 o 
  -8  16   3       65.35       62.20      2.15 o 
  -7  16   3      310.90      326.93      4.01 o 
  -6  16   3     1569.61     1555.75     12.78 o 
  -5  16   3        1.65        3.84      1.06 o 
  -4  16   3      436.02      444.13      4.70 o 
  -3  16   3     1159.07     1167.21     10.23 o 
  -2  16   3      106.07       98.26      2.04 o 
  -1  16   3      975.80      947.69      8.13 o 
   0  16   3       80.74       77.80      1.89 o 
   1  16   3       29.07       24.22      2.22 o 
   2  16   3       47.80       34.67      2.19 o 
   3  16   3     1635.88     1659.57     11.83 o 
   4  16   3      211.99      197.90      8.51 o 
   5  16   3      301.97      304.69      3.58 o 
   6  16   3      139.83      160.81      3.08 o 
   7  16   3       64.87       74.69      3.19 o 
   8  16   3      302.45      314.26      5.66 o 
   9  16   3      471.02      526.41      8.03 o 
 -10  17   3        5.91        5.48      2.06 o 
  -9  17   3       58.17       72.24      2.86 o 
  -8  17   3        7.21        8.35      1.27 o 
  -7  17   3       82.00       81.38      2.35 o 
  -6  17   3       20.56       16.72      1.29 o 
  -5  17   3      111.04      123.22      2.51 o 
  -4  17   3      488.98      499.16      5.16 o 
  -3  17   3       67.74       62.01      1.97 o 
  -2  17   3      404.93      391.71      4.21 o 
  -1  17   3      128.90      135.34      2.44 o 
   0  17   3      551.71      483.32      4.85 o 
   1  17   3      136.01      126.34      2.35 o 
   2  17   3       52.29       47.97      1.88 o 
   3  17   3     1597.31     1584.63     21.36 o 
   4  17   3      120.20      105.35      2.23 o 
   5  17   3        3.66        4.15      1.07 o 
   6  17   3      212.21      208.93      4.54 o 
   7  17   3        3.30        1.14      1.68 o 
   8  17   3        0.06        0.98      1.80 o 
 -10  18   3      436.13      458.64      7.89 o 
  -9  18   3      143.64      159.25      3.70 o 
  -8  18   3     1213.14     1268.51     17.54 o 
  -7  18   3      215.97      219.89      3.34 o 
  -6  18   3        3.57        0.05      1.11 o 
  -5  18   3        9.58        3.47      1.15 o 
  -4  18   3      204.19      198.47      2.99 o 
  -3  18   3       45.47       38.41      1.81 o 
  -2  18   3      225.92      202.02      3.45 o 
  -1  18   3      365.78      335.07      3.90 o 
   0  18   3      390.45      371.59      4.15 o 
   1  18   3       16.42       18.76      1.37 o 
   2  18   3       59.48       55.87      2.00 o 
   3  18   3        2.23        0.86      1.10 o 
   4  18   3      754.95      784.04      7.22 o 
   5  18   3      100.29      102.92      2.75 o 
   6  18   3      810.80      840.88     11.09 o 
   7  18   3      428.02      457.12      7.27 o 
   8  18   3       16.03       12.34      2.12 o 
  -9  19   3      124.67      156.16      3.75 o 
  -8  19   3       24.55       34.28      2.66 o 
  -7  19   3       70.54       76.59      2.40 o 
  -6  19   3      113.76      115.06      2.62 o 
  -5  19   3      181.59      181.06      3.01 o 
  -4  19   3      414.43      395.54      4.59 o 
  -3  19   3       12.33        8.33      1.22 o 
  -2  19   3       31.34       28.66      1.79 o 
  -1  19   3       17.76       16.54      1.26 o 
   0  19   3       60.73       62.49      2.00 o 
   1  19   3      545.50      557.81      5.58 o 
   2  19   3        0.15       -1.00      1.00 o 
   3  19   3      151.36      164.55      2.86 o 
   4  19   3      210.94      219.04      3.24 o 
   5  19   3      119.99      128.45      3.05 o 
   6  19   3        0.27        1.74      1.91 o 
   7  19   3      262.09      277.43      5.62 o 
  -9  20   3      396.14      472.75      7.30 o 
  -8  20   3      150.35      155.58      3.65 o 
  -7  20   3      299.20      323.50      4.85 o 
  -6  20   3       35.85       47.69      2.26 o 
  -5  20   3        5.09        1.55      1.24 o 
  -4  20   3      920.43      957.24      8.73 o 
  -3  20   3      398.25      400.37      4.63 o 
  -2  20   3       12.90       11.92      1.25 o 
  -1  20   3      148.16      144.67      2.68 o 
   0  20   3      499.30      510.99      5.34 o 
   1  20   3        0.30       -0.01      1.14 o 
   2  20   3      498.70      530.20      4.89 o 
   3  20   3      402.09      402.62      6.30 o 
   4  20   3       98.60      100.21      2.43 o 
   5  20   3       19.22       17.73      2.06 o 
   6  20   3       83.28       78.58      3.55 o 
   7  20   3       28.24       28.04      6.13 o 
  -8  21   3        1.59       -0.10      1.60 o 
  -7  21   3       44.74       33.54      2.47 o 
  -6  21   3      304.43      313.63      4.21 o 
  -5  21   3      342.44      350.28      4.48 o 
  -4  21   3       53.55       55.34      2.16 o 
  -3  21   3       20.52       23.66      1.97 o 
  -2  21   3      202.85      189.43      3.10 o 
  -1  21   3        1.15       -1.16      1.16 o 
   0  21   3        8.49        8.42      1.23 o 
   1  21   3      157.22      169.42      3.10 o 
   2  21   3      208.96      218.11      3.39 o 
   3  21   3       12.88       12.11      1.38 o 
   4  21   3      125.45      129.41      2.68 o 
   5  21   3       36.56       44.20      3.13 o 
   6  21   3        0.11       -0.33      1.91 o 
  -8  22   3        0.07       -0.06      1.65 o 
  -7  22   3       12.45       13.14      1.83 o 
  -6  22   3        0.66       -0.43      1.39 o 
  -5  22   3       51.66       41.43      2.36 o 
  -4  22   3      845.35      833.02      8.00 o 
  -3  22   3        3.76        3.65      1.33 o 
  -2  22   3       70.64       74.53      2.35 o 
  -1  22   3       28.16       28.54      1.96 o 
   0  22   3        0.37       -0.45      1.14 o 
   1  22   3     1042.77     1081.18      9.62 o 
   2  22   3      502.12      498.04      5.47 o 
   3  22   3      377.53      380.28      4.63 o 
   4  22   3        0.06       -1.27      1.80 o 
   5  22   3        0.67       -1.85      1.85 o 
   6  22   3      102.05      115.30      4.45 o 
  -7  23   3        2.04       -1.07      1.70 o 
  -6  23   3       33.54       41.52      2.64 o 
  -5  23   3       42.72       43.31      2.29 o 
  -4  23   3      490.24      514.39      5.83 o 
  -3  23   3        9.06        5.08      1.38 o 
  -2  23   3        0.01       -1.26      1.26 o 
  -1  23   3      286.43      295.99      4.08 o 
   0  23   3      169.62      165.06      3.07 o 
   1  23   3      244.75      263.25      4.55 o 
   2  23   3       87.11       88.65      3.40 o 
   3  23   3       31.23       30.49      2.00 o 
   4  23   3        3.34        4.83      2.06 o 
   5  23   3       77.37       68.85      3.76 o 
  -6  24   3       33.20       26.17      2.21 o 
  -5  24   3       21.94       21.12      1.68 o 
  -4  24   3        7.86        4.71      1.47 o 
  -3  24   3       19.37       12.49      1.53 o 
  -2  24   3        5.77        3.23      1.34 o 
  -1  24   3      233.59      242.40      3.81 o 
   0  24   3        4.24        2.87      1.30 o 
   1  24   3       38.47       38.07      2.66 o 
   2  24   3        4.92        0.95      1.42 o 
   3  24   3       33.19       24.01      1.93 o 
   4  24   3       42.04       49.74      3.50 o 
  -4  25   3        0.38       -0.83      1.48 o 
  -3  25   3        4.83        4.94      1.49 o 
  -2  25   3       62.91       69.84      2.56 o 
  -1  25   3       42.56       45.01      2.27 o 
   0  25   3       84.17       76.27      3.24 o 
   1  25   3       13.62        7.84      1.76 o 
   2  25   3        9.21        5.19      1.76 o 
  -2  26   3       59.15       56.04      2.59 o 
  -1  26   3       33.22       31.70      2.49 o 
   0  26   3        2.79        1.28      1.68 o 
 -14   0   4      152.02      167.28      5.21 o 
 -13   0   4      609.49      685.55     11.01 o 
 -12   0   4      244.45      235.86      5.25 o 
 -11   0   4       73.36       60.85      2.64 o 
 -10   0   4      337.18      292.94      4.24 o 
  -9   0   4      260.32      235.19      3.71 o 
  -8   0   4     1201.88     1213.95     11.80 o 
  -7   0   4     2205.61     2339.68     21.26 o 
  -6   0   4      735.66      815.07      8.92 o 
  -5   0   4        1.70       -0.88      0.88 o 
  -4   0   4     4443.14     4659.04     63.80 o 
  -3   0   4       17.89       13.34      0.62 o 
  -2   0   4     4980.57     4707.02     36.33 o 
  -1   0   4     1154.13     1186.01      8.24 o 
   0   0   4     1593.89     1445.58     17.51 o 
   1   0   4     3409.74     3236.49     34.75 o 
   2   0   4     2788.07     2817.87     46.68 o 
   3   0   4       27.40       26.26      2.33 o 
   4   0   4     2431.99     2398.39     27.62 o 
   5   0   4      972.77     1002.02      9.18 o 
   6   0   4        0.53        0.94      0.59 o 
   7   0   4     4800.40     4592.97     73.30 o 
   8   0   4      479.63      517.78      9.19 o 
   9   0   4       46.24       40.47      2.50 o 
  10   0   4       96.81       89.18      3.13 o 
  11   0   4       53.59       51.82      4.52 o 
 -14   1   4      268.77      281.01      4.55 o 
 -13   1   4      134.62      123.85      3.15 o 
 -12   1   4        5.07        2.75      1.33 o 
 -11   1   4     1023.31     1028.81      7.59 o 
 -10   1   4        0.74       -0.77      0.77 o 
  -9   1   4     1902.03     1857.01     12.34 o 
  -8   1   4      115.51      114.08      1.91 o 
  -7   1   4       24.50       21.29      1.79 o 
  -6   1   4      145.68      197.48      2.16 o 
  -5   1   4      750.10      694.97      5.27 o 
  -4   1   4      389.86      393.71      3.44 o 
  -3   1   4      273.34      237.17      1.54 o 
  -2   1   4     2379.10     2398.40     12.31 o 
  -1   1   4      447.17      494.88      3.04 o 
   0   1   4     6581.14     6422.52     37.14 o 
   1   1   4      193.88      189.58      1.68 o 
   2   1   4     1644.81     1643.38     12.95 o 
   3   1   4     1627.25     1662.47     15.66 o 
   4   1   4     1039.18     1030.31      8.22 o 
   5   1   4      112.93      109.57      1.14 o 
   6   1   4      108.62       90.81      1.23 o 
   7   1   4        0.09        0.11      0.90 o 
   8   1   4      228.37      217.94      2.89 o 
   9   1   4        7.62        7.18      1.38 o 
  10   1   4       50.13       35.42      1.87 o 
  11   1   4        8.56        6.69      1.72 o 
 -14   2   4       32.88       26.49      1.88 o 
 -13   2   4        1.71       -1.35      1.35 o 
 -12   2   4      372.36      378.99      4.90 o 
 -11   2   4     1895.93     1890.15     12.79 o 
 -10   2   4      240.33      241.80      2.88 o 
  -9   2   4     2147.02     2120.82     15.06 o 
  -8   2   4      807.91      802.61      6.33 o 
  -7   2   4      352.81      348.93      3.26 o 
  -6   2   4     3002.08     2891.83     20.21 o 
  -5   2   4      375.85      370.76      3.17 o 
  -4   2   4     2378.26     2570.96     16.61 o 
  -3   2   4     2363.47     2367.88     12.77 o 
  -2   2   4       20.21        9.01      0.39 o 
  -1   2   4     9056.30     8990.27     48.48 o 
   0   2   4     4229.40     4239.75     22.00 o 
   1   2   4      795.25      756.92      5.31 o 
   2   2   4     1065.47     1162.24      8.20 o 
   3   2   4      496.28      476.66      4.06 o 
   4   2   4      189.03      193.98      2.07 o 
   5   2   4       42.91       38.16      1.25 o 
   6   2   4      496.10      440.81      3.44 o 
   7   2   4      784.07      727.72      7.51 o 
   8   2   4      961.24      966.80      8.54 o 
   9   2   4      173.59      163.40      2.62 o 
  10   2   4       11.38        6.22      1.40 o 
  11   2   4       10.37        7.48      1.64 o 
 -13   3   4      191.11      191.92      3.67 o 
 -12   3   4      139.66      137.70      3.05 o 
 -11   3   4      172.05      179.12      2.83 o 
 -10   3   4      356.48      342.58      3.57 o 
  -9   3   4       68.90       66.25      2.32 o 
  -8   3   4      672.22      627.83      5.21 o 
  -7   3   4      898.29      896.20      6.82 o 
  -6   3   4     3792.86     4158.77     30.75 o 
  -5   3   4     3057.10     3185.94     22.05 o 
  -4   3   4       23.96        8.54      1.08 o 
  -3   3   4     5404.13     5754.95     29.67 o 
  -2   3   4     5204.94     4894.13     27.58 o 
  -1   3   4     1088.39     1040.13      4.85 o 
   0   3   4     1551.62     1614.15      8.27 o 
   1   3   4      386.51      458.18      2.73 o 
   2   3   4       74.67       65.61      1.26 o 
   3   3   4        1.36        1.40      0.57 o 
   4   3   4     3975.72     4013.13     31.14 o 
   5   3   4      527.23      528.68      4.90 o 
   6   3   4      792.96      781.58      5.68 o 
   7   3   4       20.59       30.27      1.54 o 
   8   3   4      199.91      190.37      2.92 o 
   9   3   4      271.19      246.54      3.30 o 
  10   3   4      420.67      408.37      4.68 o 
  11   3   4      154.60      144.67      3.74 o 
 -13   4   4       41.83       29.18      2.61 o 
 -12   4   4        4.33       -0.22      1.27 o 
 -11   4   4        1.68        0.52      3.07 o 
 -10   4   4        0.76       -0.91      0.91 o 
  -9   4   4      544.72      539.94      4.77 o 
  -8   4   4      111.08       84.10      2.36 o 
  -7   4   4     1947.85     1964.14     13.83 o 
  -6   4   4       31.62       26.36      2.02 o 
  -5   4   4        4.27        8.62      1.02 o 
  -4   4   4      151.20      176.61      1.76 o 
  -3   4   4      958.63      954.07      5.72 o 
  -2   4   4     1618.18     1571.52      8.46 o 
  -1   4   4     5178.98     5444.70     26.41 o 
   0   4   4     7569.05     8165.81     39.18 o 
   1   4   4     5156.79     5121.14     26.16 o 
   2   4   4     1245.68     1307.59      9.16 o 
   3   4   4      345.40      347.57      3.25 o 
   4   4   4     1535.62     1603.54     10.04 o 
   5   4   4      644.57      642.71      4.39 o 
   6   4   4      165.61      151.61      1.73 o 
   7   4   4       29.50       54.98      2.82 o 
   8   4   4        1.85        2.21      0.98 o 
   9   4   4        0.01       -1.09      1.50 o 
  10   4   4      975.36      996.47      9.20 o 
  11   4   4       63.42       66.99      3.03 o 
 -13   5   4      314.50      318.24      5.89 o 
 -12   5   4      200.76      189.39      4.92 o 
 -11   5   4        7.90        2.87      1.40 o 
 -10   5   4        5.01        3.99      1.09 o 
  -9   5   4      265.66      259.55      3.34 o 
  -8   5   4     1639.29     1621.99     11.59 o 
  -7   5   4       64.04       64.99      2.44 o 
  -6   5   4     3043.79     2979.89     22.64 o 
  -5   5   4      169.44      192.13      1.93 o 
  -4   5   4      388.71      442.64      3.53 o 
  -3   5   4     4527.66     4343.94     27.48 o 
  -2   5   4       21.28       15.06      0.62 o 
  -1   5   4        7.33       17.66      0.56 o 
   0   5   4     2317.34     2256.91     10.97 o 
   1   5   4     1322.28     1425.92      7.69 o 
   2   5   4      831.39      835.76      5.26 o 
   3   5   4     1442.20     1447.57     10.09 o 
   4   5   4      201.54      215.49      2.06 o 
   5   5   4      650.14      628.30      5.48 o 
   6   5   4     1297.43     1350.17     11.94 o 
   7   5   4        7.08       10.65      2.63 o 
   8   5   4       33.18       39.04      4.08 o 
   9   5   4      678.26      662.94      9.39 o 
  10   5   4        1.88        1.97      2.04 o 
  11   5   4     1049.09     1017.15     11.59 o 
 -13   6   4      320.49      370.50      7.27 o 
 -12   6   4      295.46      297.75      6.11 o 
 -11   6   4      111.15      101.53      2.92 o 
 -10   6   4      350.43      339.03      4.13 o 
  -9   6   4       75.95       71.84      1.98 o 
  -8   6   4      131.17      121.95      2.27 o 
  -7   6   4      121.35      125.20      2.38 o 
  -6   6   4     1299.19     1206.51     11.20 o 
  -5   6   4      335.78      307.20      3.26 o 
  -4   6   4     2961.06     3377.27     26.53 o 
  -3   6   4     1342.47     1350.39     10.43 o 
  -2   6   4      298.27      318.39      2.42 o 
  -1   6   4       29.05       41.29      1.37 o 
   0   6   4     1639.61     1463.97      7.77 o 
   1   6   4     6218.90     6720.18     38.42 o 
   2   6   4     4951.50     5483.43     35.07 o 
   3   6   4      383.38      309.72      2.52 o 
   4   6   4      185.83      149.39      1.72 o 
   5   6   4      390.49      455.96      3.78 o 
   6   6   4      121.38      110.20      2.06 o 
   7   6   4     1474.11     1465.64     19.77 o 
   8   6   4      145.18      159.28      5.54 o 
   9   6   4      106.96      100.83      3.29 o 
  10   6   4       91.68       92.00      3.64 o 
  11   6   4        0.76        0.32      1.57 o 
 -13   7   4      160.72      188.47      7.00 o 
 -12   7   4       41.81       40.55      4.52 o 
 -11   7   4       25.04       21.40      2.12 o 
 -10   7   4       14.56       22.44      2.54 o 
  -9   7   4      198.45      183.71      3.16 o 
  -8   7   4      762.15      731.27      7.52 o 
  -7   7   4      797.53      810.93      8.11 o 
  -6   7   4        1.31       -0.90      0.90 o 
  -5   7   4        6.16        2.41      0.90 o 
  -4   7   4     2592.60     2657.66     20.96 o 
  -3   7   4      375.31      462.60      4.06 o 
  -2   7   4     5406.87     5736.04     36.15 o 
  -1   7   4     5033.45     5341.52     36.68 o 
   0   7   4       39.78       35.89      0.74 o 
   1   7   4      103.09       87.55      1.12 o 
   2   7   4        5.18        8.81      0.86 o 
   3   7   4      335.30      374.15      2.47 o 
   4   7   4     3019.55     2928.16     19.60 o 
   5   7   4     1412.97     1345.92      9.66 o 
   6   7   4      369.50      373.11      4.69 o 
   7   7   4     2698.02     2582.56     23.93 o 
   8   7   4       33.34       25.02      2.40 o 
   9   7   4       11.14        9.18      1.67 o 
  10   7   4      505.29      544.16      8.46 o 
 -13   8   4       28.40       21.74      3.36 o 
 -12   8   4        6.15        3.79      2.63 o 
 -11   8   4        0.56       -0.65      1.60 o 
 -10   8   4      355.83      327.49      5.61 o 
  -9   8   4      724.29      709.63      7.52 o 
  -8   8   4       27.35       17.40      1.31 o 
  -7   8   4      229.09      224.96      3.28 o 
  -6   8   4      441.60      415.39      4.77 o 
  -5   8   4      558.18      606.45      6.26 o 
  -4   8   4      669.15      765.38      7.44 o 
  -3   8   4     2456.83     2425.79     16.63 o 
  -2   8   4       71.50       83.36      1.68 o 
  -1   8   4       48.75       63.44      2.02 o 
   0   8   4     1988.01     2138.18     13.21 o 
   1   8   4     2526.30     2643.76     15.36 o 
   2   8   4      425.39      489.43      3.46 o 
   3   8   4      447.24      450.09      3.22 o 
   4   8   4        2.18        6.15      0.49 o 
   5   8   4      593.09      654.44      5.62 o 
   6   8   4      144.01      131.32      3.03 o 
   7   8   4     1546.04     1481.15     14.50 o 
   8   8   4      111.48      106.85      3.35 o 
   9   8   4       31.94       42.55      2.99 o 
  10   8   4      139.90      141.00      4.32 o 
 -13   9   4        6.96        4.38      3.06 o 
 -12   9   4      237.59      228.73      7.44 o 
 -11   9   4       35.12       39.19      2.99 o 
 -10   9   4      151.90      146.53      3.03 o 
  -9   9   4      310.26      316.61      4.34 o 
  -8   9   4      174.22      132.51      2.72 o 
  -7   9   4      353.58      382.82      4.68 o 
  -6   9   4     1362.02     1435.66     13.25 o 
  -5   9   4     3458.26     3651.95     32.61 o 
  -4   9   4       16.61        8.34      0.73 o 
  -3   9   4      108.53       93.68      2.44 o 
  -2   9   4     1008.19     1063.32      7.58 o 
  -1   9   4     1870.50     1933.57     13.11 o 
   0   9   4     5920.42     5837.09     40.05 o 
   1   9   4      152.31      166.26      1.62 o 
   2   9   4      124.47      108.51      1.11 o 
   3   9   4     1136.84     1112.13      7.17 o 
   4   9   4      158.85      145.35      1.68 o 
   5   9   4        3.04        0.43      0.74 o 
   6   9   4      149.30      145.41      5.98 o 
   7   9   4      497.84      518.61      7.21 o 
   8   9   4      229.31      207.87      5.69 o 
   9   9   4      142.16      158.71      5.25 o 
  10   9   4       99.04       90.15      4.52 o 
 -13  10   4       44.74       37.20      4.81 o 
 -12  10   4      115.79      110.72      5.69 o 
 -11  10   4      409.61      431.84     11.60 o 
 -10  10   4       11.38       16.51      1.48 o 
  -9  10   4       86.31       75.22      2.36 o 
  -8  10   4        3.97        2.60      1.20 o 
  -7  10   4      115.86      122.13      2.58 o 
  -6  10   4      126.28      120.67      4.06 o 
  -5  10   4      267.45      286.70      3.82 o 
  -4  10   4      602.42      553.48      4.36 o 
  -3  10   4       37.87       37.56      1.25 o 
  -2  10   4      569.77      594.81      5.52 o 
  -1  10   4     1240.20     1168.08      9.24 o 
   0  10   4       27.10       40.63      1.41 o 
   1  10   4      758.81      897.44      7.30 o 
   2  10   4       73.53       51.80      1.19 o 
   3  10   4      100.18      117.26      1.60 o 
   4  10   4     1287.76     1228.97      8.67 o 
   5  10   4      400.42      354.77      3.45 o 
   6  10   4       13.69       10.39      1.08 o 
   7  10   4       68.93       70.71      4.53 o 
   8  10   4       13.64        9.04      2.19 o 
   9  10   4      165.52      177.24      5.69 o 
  10  10   4      285.15      292.48      7.44 o 
 -12  11   4       33.22       25.82      3.50 o 
 -11  11   4       84.74       89.27      3.66 o 
 -10  11   4      184.73      187.61      3.47 o 
  -9  11   4       59.10       64.22      2.30 o 
  -8  11   4      122.26      104.19      2.63 o 
  -7  11   4        7.83        6.24      1.21 o 
  -6  11   4      597.98      649.19      7.66 o 
  -5  11   4      152.29      129.00      2.22 o 
  -4  11   4     2029.25     2155.47     14.79 o 
  -3  11   4      297.46      327.21      2.97 o 
  -2  11   4      353.00      304.22      3.19 o 
  -1  11   4      201.21      176.02      4.32 o 
   0  11   4     1579.93     1553.12     12.03 o 
   1  11   4       85.53       99.20      1.35 o 
   2  11   4       20.93       17.25      1.15 o 
   3  11   4      175.19      171.48      2.00 o 
   4  11   4      705.49      668.02      5.17 o 
   5  11   4      426.24      371.12      4.43 o 
   6  11   4     1032.66     1007.64      9.76 o 
   7  11   4        0.09        1.36      1.08 o 
   8  11   4       18.84       21.71      2.70 o 
   9  11   4       74.37       85.73      3.03 o 
  10  11   4       74.71       65.81      3.09 o 
 -12  12   4       96.50       85.77      5.11 o 
 -11  12   4      228.93      199.99      6.71 o 
 -10  12   4        8.19        6.43      1.70 o 
  -9  12   4      565.42      540.01      6.37 o 
  -8  12   4        0.85       -1.15      1.15 o 
  -7  12   4      436.40      392.01      4.91 o 
  -6  12   4     3290.50     3259.49     24.78 o 
  -5  12   4     1168.93     1074.72     10.72 o 
  -4  12   4     1318.10     1311.22      9.36 o 
  -3  12   4      606.10      569.50      4.57 o 
  -2  12   4      670.95      701.23      6.11 o 
  -1  12   4      471.43      499.46      4.61 o 
   0  12   4     1396.65     1391.94     10.96 o 
   1  12   4        9.50        5.86      0.74 o 
   2  12   4      540.98      490.59      3.99 o 
   3  12   4     1810.94     1766.85     25.11 o 
   4  12   4      412.73      378.57      3.81 o 
   5  12   4      360.68      339.57      4.20 o 
   6  12   4       76.24       93.86      2.37 o 
   7  12   4      308.02      284.22      3.95 o 
   8  12   4       20.19       23.81      1.82 o 
   9  12   4      387.59      386.69      6.02 o 
 -12  13   4        1.46        1.31      2.92 o 
 -11  13   4        9.70       12.98      3.06 o 
 -10  13   4        9.42        8.54      1.91 o 
  -9  13   4       73.38       65.67      2.45 o 
  -8  13   4       28.17       26.54      1.98 o 
  -7  13   4      188.16      199.20      2.97 o 
  -6  13   4       57.35       42.85      2.36 o 
  -5  13   4      286.76      267.87      3.28 o 
  -4  13   4       93.75       88.21      1.55 o 
  -3  13   4       11.10        7.75      0.94 o 
  -2  13   4        6.26       12.98      1.35 o 
  -1  13   4      122.36      135.00      2.15 o 
   0  13   4      775.47      756.82      6.47 o 
   1  13   4      142.80      113.33      2.16 o 
   2  13   4      117.59       99.46      1.62 o 
   3  13   4       40.09       54.89      1.59 o 
   4  13   4       16.07        9.35      0.95 o 
   5  13   4       51.56       43.27      1.93 o 
   6  13   4        2.38        0.84      1.14 o 
   7  13   4      124.85      117.32      2.70 o 
   8  13   4       40.69       39.89      4.89 o 
   9  13   4       44.56       43.83      2.76 o 
 -12  14   4      161.43      178.26      7.15 o 
 -11  14   4       54.95       55.72      5.11 o 
 -10  14   4      433.43      470.44      7.52 o 
  -9  14   4        0.24        1.28      1.29 o 
  -8  14   4      165.65      153.62      2.77 o 
  -7  14   4        8.20        2.48      1.06 o 
  -6  14   4        4.77        1.24      1.04 o 
  -5  14   4      386.40      416.65      4.41 o 
  -4  14   4      701.09      705.55      5.61 o 
  -3  14   4      347.85      364.23      3.92 o 
  -2  14   4      177.00      185.60      2.62 o 
  -1  14   4      624.62      621.00      5.65 o 
   0  14   4      282.69      270.55      3.13 o 
   1  14   4      239.47      195.33      2.70 o 
   2  14   4      704.82      714.30      5.57 o 
   3  14   4      904.21      828.21      6.28 o 
   4  14   4      115.98       95.45      1.98 o 
   5  14   4      208.62      182.13      3.05 o 
   6  14   4        1.28        1.44      1.31 o 
   7  14   4      576.56      564.40      6.42 o 
   8  14   4        0.34       -1.47      1.47 o 
   9  14   4       89.26       74.38      3.28 o 
 -11  15   4       25.09       22.90      3.50 o 
 -10  15   4       75.65       90.50      3.69 o 
  -9  15   4        6.70        4.57      1.29 o 
  -8  15   4       13.01        5.58      1.18 o 
  -7  15   4       84.54       79.53      2.22 o 
  -6  15   4       79.64       97.66      2.28 o 
  -5  15   4      801.02      709.93      6.60 o 
  -4  15   4        1.21       -0.61      0.96 o 
  -3  15   4       98.27       88.72      1.98 o 
  -2  15   4     1918.68     1842.96     17.67 o 
  -1  15   4      566.10      557.81      5.39 o 
   0  15   4      699.19      686.79      6.16 o 
   1  15   4       47.81       46.13      1.67 o 
   2  15   4       93.85      103.64      1.81 o 
   3  15   4       21.05       19.05      1.17 o 
   4  15   4      220.31      219.80      2.89 o 
   5  15   4      282.16      297.28      4.13 o 
   6  15   4        7.00       10.45      1.37 o 
   7  15   4       85.43       93.57      2.63 o 
   8  15   4       54.81       63.22      3.13 o 
   9  15   4       20.12       12.49      1.85 o 
 -11  16   4      263.64      267.66      5.88 o 
 -10  16   4       76.38       83.36      3.08 o 
  -9  16   4       63.76       76.36      4.08 o 
  -8  16   4       57.52       57.28      2.18 o 
  -7  16   4       82.76       68.96      2.12 o 
  -6  16   4      221.65      201.85      3.12 o 
  -5  16   4      707.74      723.21      6.78 o 
  -4  16   4      869.55      827.53      7.48 o 
  -3  16   4        0.00       -1.36      1.36 o 
  -2  16   4      266.42      254.07      3.23 o 
  -1  16   4        0.70        0.13      0.91 o 
   0  16   4      171.56      168.15      2.57 o 
   1  16   4     1345.85     1337.53     10.86 o 
   2  16   4     1985.98     1990.21     13.97 o 
   3  16   4      137.02      129.28      2.39 o 
   4  16   4       38.02       28.82      1.71 o 
   5  16   4      127.07      134.84      2.86 o 
   6  16   4       72.16       60.75      2.38 o 
   7  16   4      396.85      424.00      6.70 o 
   8  16   4      291.56      302.57      5.66 o 
 -10  17   4       16.09       13.07      1.79 o 
  -9  17   4      196.21      192.73      3.96 o 
  -8  17   4        1.43        2.82      1.23 o 
  -7  17   4       59.16       60.29      2.16 o 
  -6  17   4        0.21       -1.09      1.09 o 
  -5  17   4       34.79       20.90      1.40 o 
  -4  17   4       12.28        5.30      1.11 o 
  -3  17   4      129.55      113.83      2.35 o 
  -2  17   4      344.87      323.77      3.79 o 
  -1  17   4       10.36        8.99      1.14 o 
   0  17   4      137.77      128.03      2.35 o 
   1  17   4      167.18      149.70      2.75 o 
   2  17   4      771.66      740.49      5.99 o 
   3  17   4      125.27      118.91      2.31 o 
   4  17   4      121.42      123.85      2.40 o 
   5  17   4       67.11       67.58      2.39 o 
   6  17   4      354.23      355.32      4.84 o 
   7  17   4        4.19        3.58      1.79 o 
   8  17   4       79.56       93.07      3.55 o 
 -10  18   4       12.88       14.20      1.90 o 
  -9  18   4      115.14      126.47      3.37 o 
  -8  18   4      165.31      176.82      3.28 o 
  -7  18   4      373.04      363.56      4.48 o 
  -6  18   4       11.18        5.05      1.22 o 
  -5  18   4      198.57      171.20      3.00 o 
  -4  18   4      472.61      454.92      5.00 o 
  -3  18   4        9.69       10.44      1.24 o 
  -2  18   4      353.10      311.04      3.81 o 
  -1  18   4       53.97       52.45      1.85 o 
   0  18   4      198.59      179.39      2.79 o 
   1  18   4      218.93      224.51      3.12 o 
   2  18   4      107.17      105.37      2.33 o 
   3  18   4        0.04       -1.05      1.05 o 
   4  18   4      167.25      165.38      3.22 o 
   5  18   4       15.59       18.99      1.60 o 
   6  18   4       39.79       48.57      2.93 o 
   7  18   4      266.05      297.95      5.62 o 
  -9  19   4        0.35        1.63      1.62 o 
  -8  19   4      554.03      547.33      6.03 o 
  -7  19   4       74.60       75.10      2.41 o 
  -6  19   4       58.22       59.91      2.22 o 
  -5  19   4      103.37      106.18      2.61 o 
  -4  19   4      940.82      904.45      8.26 o 
  -3  19   4       87.03       80.20      2.28 o 
  -2  19   4       61.64       62.77      2.00 o 
  -1  19   4      111.63      117.80      2.42 o 
   0  19   4        4.71        0.71      1.07 o 
   1  19   4      122.28      118.38      2.51 o 
   2  19   4      790.37      813.00      7.51 o 
   3  19   4        1.32       -0.70      1.11 o 
   4  19   4       51.53       62.57      2.49 o 
   5  19   4       84.69       73.94      2.60 o 
   6  19   4      424.26      439.27      7.16 o 
   7  19   4      152.96      150.54      4.42 o 
  -9  20   4       65.97       73.84      3.50 o 
  -8  20   4      475.89      512.91      9.14 o 
  -7  20   4      111.31      122.70      3.31 o 
  -6  20   4      199.45      201.99      3.35 o 
  -5  20   4        2.01       -0.32      1.26 o 
  -4  20   4      107.41       96.40      2.47 o 
  -3  20   4      171.57      170.28      2.99 o 
  -2  20   4       65.40       67.26      2.19 o 
  -1  20   4      224.87      228.65      3.34 o 
   0  20   4      456.45      487.25      5.19 o 
   1  20   4     1309.94     1257.50     12.46 o 
   2  20   4      867.73      886.89      8.15 o 
   3  20   4       93.72       86.19      2.40 o 
   4  20   4       40.28       39.10      2.31 o 
   5  20   4      413.34      398.22      6.70 o 
   6  20   4      117.62      127.04      4.07 o 
  -8  21   4      125.02      137.42      3.68 o 
  -7  21   4      255.77      258.45      3.97 o 
  -6  21   4      401.18      413.62      5.66 o 
  -5  21   4       25.13       19.39      1.56 o 
  -4  21   4        6.97        3.22      1.29 o 
  -3  21   4      125.38      130.45      2.67 o 
  -2  21   4      160.16      156.88      2.93 o 
  -1  21   4       36.24       38.07      1.91 o 
   0  21   4       71.73       65.44      2.23 o 
   1  21   4      245.60      247.10      4.23 o 
   2  21   4       97.48      110.13      2.64 o 
   3  21   4      110.00      109.75      2.59 o 
   4  21   4      149.27      153.82      3.42 o 
   5  21   4        0.09       -0.71      1.85 o 
   6  21   4       97.69      100.52      4.38 o 
  -8  22   4       15.02       10.07      3.21 o 
  -7  22   4       11.84        8.53      1.50 o 
  -6  22   4      127.32      132.77      3.02 o 
  -5  22   4        7.39        3.48      1.43 o 
  -4  22   4      109.26      109.99      2.81 o 
  -3  22   4        6.90        7.16      1.40 o 
  -2  22   4      357.11      361.14      4.50 o 
  -1  22   4      168.86      164.18      3.04 o 
   0  22   4      232.67      237.26      4.15 o 
   1  22   4       34.90       37.02      2.44 o 
   2  22   4       67.31       66.28      2.36 o 
   3  22   4      128.23      112.04      3.16 o 
   4  22   4      190.99      191.62      4.79 o 
   5  22   4      116.27      112.18      4.07 o 
  -7  23   4      143.75      142.78      3.75 o 
  -6  23   4        4.75        4.41      1.49 o 
  -5  23   4      652.09      704.29      8.87 o 
  -4  23   4      635.88      684.48      7.07 o 
  -3  23   4       74.08       86.68      2.62 o 
  -2  23   4        7.75       11.26      1.46 o 
  -1  23   4       24.71       21.26      1.54 o 
   0  23   4      253.98      267.49      4.57 o 
   1  23   4      101.60      104.20      3.17 o 
   2  23   4      219.86      233.25      3.68 o 
   3  23   4       23.54       15.64      1.82 o 
   4  23   4       29.91       37.15      3.13 o 
  -6  24   4      213.03      229.51      3.90 o 
  -5  24   4       90.75      110.35      2.93 o 
  -4  24   4       19.85       19.50      1.64 o 
  -3  24   4      182.19      186.29      3.46 o 
  -2  24   4        3.99        1.21      1.33 o 
  -1  24   4      135.70      128.69      3.42 o 
   0  24   4      182.12      188.64      5.02 o 
   1  24   4       78.05       82.29      3.08 o 
   2  24   4        6.02        6.01      1.50 o 
   3  24   4       34.40       39.04      3.34 o 
  -4  25   4      239.15      250.30      4.03 o 
  -3  25   4      145.50      145.61      3.26 o 
  -2  25   4       22.57       19.57      1.71 o 
  -1  25   4      129.20      129.71      3.59 o 
   0  25   4      113.45      125.75      3.53 o 
   1  25   4      102.95      100.41      2.88 o 
 -14   1   5        0.48       -1.40      1.40 o 
 -13   1   5        0.05       -1.38      1.38 o 
 -12   1   5       31.13       26.68      2.06 o 
 -11   1   5        5.22        2.47      0.99 o 
 -10   1   5       22.43       34.58      1.45 o 
  -9   1   5      899.21      918.79      6.69 o 
  -8   1   5     1267.20     1274.54      8.74 o 
  -7   1   5     1741.19     1706.96     12.16 o 
  -6   1   5     1350.01     1442.55     10.29 o 
  -5   1   5      417.19      493.42      3.97 o 
  -4   1   5     2318.40     2260.45     15.29 o 
  -3   1   5      411.43      387.66      3.74 o 
  -2   1   5      620.93      727.40      4.34 o 
  -1   1   5     6018.96     6371.60     39.27 o 
   0   1   5      930.63     1060.21      6.81 o 
   1   1   5       72.33       58.46      0.79 o 
   2   1   5     2460.78     2672.46     19.26 o 
   3   1   5     1590.70     1631.84     15.55 o 
   4   1   5      372.01      344.66      3.13 o 
   5   1   5      185.11      186.73      3.31 o 
   6   1   5       58.82       63.26      3.01 o 
   7   1   5      374.91      343.04      3.59 o 
   8   1   5        0.13       -0.34      0.78 o 
   9   1   5      393.56      392.05      4.33 o 
  10   1   5      214.04      208.80      5.83 o 
 -14   2   5      269.87      315.60      4.78 o 
 -13   2   5      640.54      627.28      6.98 o 
 -12   2   5      902.68      915.29      8.92 o 
 -11   2   5      692.57      699.27      5.61 o 
 -10   2   5      223.12      206.93      2.46 o 
  -9   2   5       79.89       83.26      1.87 o 
  -8   2   5     1179.60     1222.55      9.52 o 
  -7   2   5       14.09       16.31      1.34 o 
  -6   2   5     1169.76     1211.82      8.81 o 
  -5   2   5        0.02       -0.41      0.43 o 
  -4   2   5      448.14      507.99      4.45 o 
  -3   2   5      478.04      465.53      3.29 o 
  -2   2   5     1518.26     1596.73      7.71 o 
  -1   2   5      102.09      108.00      1.62 o 
   0   2   5     4238.02     4615.86     27.08 o 
   1   2   5     1374.04     1508.53     12.27 o 
   2   2   5      250.28      307.68      2.64 o 
   3   2   5       85.29      111.04      1.34 o 
   4   2   5      110.89      108.24      1.43 o 
   5   2   5     1064.41     1071.72      8.78 o 
   6   2   5     1288.49     1228.23     12.96 o 
   7   2   5       27.44       31.25      1.38 o 
   8   2   5        5.12        1.50      1.05 o 
   9   2   5      144.57      128.90      2.37 o 
  10   2   5       20.01       12.45      2.08 o 
 -14   3   5       35.45       27.13      2.63 o 
 -13   3   5       71.18       71.62      2.76 o 
 -12   3   5        2.13       -1.23      1.23 o 
 -11   3   5      253.45      262.48      2.99 o 
 -10   3   5       30.31       39.94      1.58 o 
  -9   3   5      938.62      935.76      7.38 o 
  -8   3   5      158.73      151.55      2.68 o 
  -7   3   5      103.49      121.04      1.82 o 
  -6   3   5      135.49      172.75      2.24 o 
  -5   3   5      238.59      222.75      2.59 o 
  -4   3   5     1963.90     2090.41     15.91 o 
  -3   3   5        2.70        3.77      0.48 o 
  -2   3   5     2805.85     2991.02     20.19 o 
  -1   3   5      543.12      543.46      3.17 o 
   0   3   5     7644.86     8098.67     43.77 o 
   1   3   5      976.39      945.05      5.67 o 
   2   3   5      403.02      447.88      3.60 o 
   3   3   5     2679.01     2756.87     21.33 o 
   4   3   5       17.16       16.47      1.18 o 
   5   3   5      734.25      739.25      6.37 o 
   6   3   5     1337.51     1329.81     10.43 o 
   7   3   5      146.01      134.85      2.24 o 
   8   3   5      601.25      584.35      6.90 o 
   9   3   5       92.83      102.69      2.21 o 
  10   3   5      469.65      453.16      6.21 o 
 -13   4   5      192.17      220.69      4.65 o 
 -12   4   5       15.43       11.97      1.42 o 
 -11   4   5        0.29       -0.99      0.99 o 
 -10   4   5       31.36       28.76      1.56 o 
  -9   4   5      230.57      232.44      2.81 o 
  -8   4   5      314.49      309.63      3.20 o 
  -7   4   5      275.35      206.52      2.66 o 
  -6   4   5      117.09      176.43      2.20 o 
  -5   4   5        4.33        5.24      0.62 o 
  -4   4   5     1500.61     1532.34     10.98 o 
  -3   4   5       46.85       43.36      1.06 o 
  -2   4   5      226.77      241.15      1.82 o 
  -1   4   5     1960.52     1876.18      9.13 o 
   0   4   5     2299.40     2365.44     12.88 o 
   1   4   5      894.33     1002.17      6.00 o 
   2   4   5     2569.75     2609.61     16.30 o 
   3   4   5      156.92      183.87      2.17 o 
   4   4   5       12.96        9.81      0.72 o 
   5   4   5     1987.59     1951.84     12.24 o 
   6   4   5      163.43      139.02      2.19 o 
   7   4   5      658.76      659.89      8.65 o 
   8   4   5        1.57        1.01      1.62 o 
   9   4   5      211.71      204.25      4.84 o 
  10   4   5       14.43       13.25      1.56 o 
 -13   5   5      361.74      399.25      6.21 o 
 -12   5   5      207.70      212.03      5.15 o 
 -11   5   5       12.13        5.75      1.20 o 
 -10   5   5        3.81        4.38      1.03 o 
  -9   5   5        8.23       11.77      1.09 o 
  -8   5   5      480.22      484.69      4.37 o 
  -7   5   5      133.32      143.54      1.96 o 
  -6   5   5     2786.39     2853.78     21.59 o 
  -5   5   5       22.63       22.43      1.21 o 
  -4   5   5      796.87      872.47      6.39 o 
  -3   5   5     1262.92     1308.19      9.09 o 
  -2   5   5     3121.18     3379.70     21.48 o 
  -1   5   5       33.41       63.82      1.08 o 
   0   5   5      328.50      341.65      1.94 o 
   1   5   5        6.35        7.69      0.45 o 
   2   5   5        2.12        6.04      0.66 o 
   3   5   5      206.33      195.47      2.12 o 
   4   5   5     1803.17     1831.78     12.74 o 
   5   5   5       79.30       77.32      2.38 o 
   6   5   5      962.21      958.99      9.82 o 
   7   5   5        7.54        6.02      2.04 o 
   8   5   5      163.76      158.74      3.71 o 
   9   5   5        1.37        0.71      1.43 o 
  10   5   5      215.98      207.35      4.05 o 
 -13   6   5      128.82      135.96      6.27 o 
 -12   6   5      439.56      449.36      7.76 o 
 -11   6   5      254.06      266.69      3.62 o 
 -10   6   5        0.21       -0.34      1.21 o 
  -9   6   5      613.21      576.74      6.40 o 
  -8   6   5     1243.06     1172.44     11.23 o 
  -7   6   5      149.58      166.38      2.78 o 
  -6   6   5     2920.90     2949.66     22.43 o 
  -5   6   5     3535.89     3835.96     27.20 o 
  -4   6   5        0.54        1.64      0.48 o 
  -3   6   5       79.00       85.46      1.23 o 
  -2   6   5     1944.20     1952.89     12.10 o 
  -1   6   5     2361.89     2331.01     12.55 o 
   0   6   5      980.43      887.24      5.00 o 
   1   6   5       17.40       27.71      0.85 o 
   2   6   5     1451.44     1367.79      9.37 o 
   3   6   5      854.14      832.72      7.37 o 
   4   6   5      358.13      391.26      3.50 o 
   5   6   5      377.13      401.06      3.46 o 
   6   6   5       13.50       10.40      2.48 o 
   7   6   5      461.61      441.43      6.58 o 
   8   6   5      131.64      143.63      3.75 o 
   9   6   5      327.38      328.27      5.88 o 
  10   6   5       11.26       15.82      2.63 o 
 -13   7   5       27.80       17.36      3.36 o 
 -12   7   5        4.87        1.75      2.77 o 
 -11   7   5      194.27      205.36      3.67 o 
 -10   7   5      235.03      232.13      3.73 o 
  -9   7   5       29.61       27.56      1.98 o 
  -8   7   5       31.42       19.21      1.34 o 
  -7   7   5       58.60       47.00      1.96 o 
  -6   7   5        7.82        5.60      1.00 o 
  -5   7   5     3734.44     3804.39     33.71 o 
  -4   7   5       39.32       27.50      1.20 o 
  -3   7   5       34.15       30.40      1.49 o 
  -2   7   5     1907.23     1993.74     13.49 o 
  -1   7   5       41.85       41.22      2.80 o 
   0   7   5      441.20      397.30      3.18 o 
   1   7   5      323.69      365.87      2.71 o 
   2   7   5       68.68       86.91      0.97 o 
   3   7   5      108.04      110.75      1.41 o 
   4   7   5        0.26       -0.25      0.54 o 
   5   7   5       10.36       13.26      0.86 o 
   6   7   5     1030.42      969.02      9.97 o 
   7   7   5       67.52       72.91      2.49 o 
   8   7   5      272.44      267.84      4.99 o 
   9   7   5      240.69      219.13      4.83 o 
  10   7   5      301.01      309.85      5.99 o 
 -13   8   5      131.25      126.91      6.13 o 
 -12   8   5        1.73       -0.58      2.33 o 
 -11   8   5      243.02      245.90      5.06 o 
 -10   8   5      492.60      486.95      5.89 o 
  -9   8   5      147.43      136.12      2.78 o 
  -8   8   5       11.91        2.97      1.11 o 
  -7   8   5     1294.86     1223.18     11.65 o 
  -6   8   5       36.73       47.27      1.85 o 
  -5   8   5      570.82      612.56      6.37 o 
  -4   8   5     1234.71     1212.97      9.61 o 
  -3   8   5       69.64       73.70      1.59 o 
  -2   8   5      107.08      140.63      1.92 o 
  -1   8   5     7919.63     8145.43     55.39 o 
   0   8   5     1821.22     1820.88     10.41 o 
   1   8   5      451.46      435.99      3.19 o 
   2   8   5     1250.73     1204.98      7.66 o 
   3   8   5        7.76        7.60      0.45 o 
   4   8   5        4.06        4.69      0.64 o 
   5   8   5      693.96      760.22      7.43 o 
   6   8   5       10.65        7.85      1.42 o 
   7   8   5      559.36      596.97      6.94 o 
   8   8   5      520.40      534.60      8.05 o 
   9   8   5        0.05       -1.46      1.64 o 
  10   8   5      122.54      109.70      4.81 o 
 -13   9   5       43.34       44.20      4.52 o 
 -12   9   5        5.42        2.48      2.77 o 
 -11   9   5      509.72      514.71      7.83 o 
 -10   9   5        4.37       -0.23      1.29 o 
  -9   9   5     1311.99     1309.15     12.63 o 
  -8   9   5      113.13       93.81      2.46 o 
  -7   9   5      252.43      263.36      3.79 o 
  -6   9   5      474.64      471.02      5.33 o 
  -5   9   5     1880.23     1833.23     16.54 o 
  -4   9   5       44.41       33.14      1.12 o 
  -3   9   5      683.03      687.96      5.24 o 
  -2   9   5     1133.33     1190.00      9.44 o 
  -1   9   5       99.59      140.49      1.72 o 
   0   9   5       48.54       40.91      1.03 o 
   1   9   5      868.19      925.47      8.32 o 
   2   9   5     2686.41     2691.16     16.59 o 
   3   9   5      300.49      297.27      2.40 o 
   4   9   5      678.64      679.82      5.77 o 
   5   9   5        0.44        2.13      0.92 o 
   6   9   5      104.33       98.63      2.22 o 
   7   9   5      650.13      667.44      6.96 o 
   8   9   5        0.90        2.33      1.90 o 
   9   9   5      167.37      161.05      5.25 o 
  10   9   5      221.52      232.23      6.56 o 
 -13  10   5      103.28      119.03      6.13 o 
 -12  10   5      347.92      361.77      9.48 o 
 -11  10   5       68.89       64.01      3.30 o 
 -10  10   5       51.39       47.29      2.38 o 
  -9  10   5      101.36       88.25      2.52 o 
  -8  10   5      572.81      570.49      6.45 o 
  -7  10   5      460.14      389.73      4.80 o 
  -6  10   5       30.31       19.16      2.39 o 
  -5  10   5       49.12       49.68      2.11 o 
  -4  10   5        2.79        4.72      0.84 o 
  -3  10   5       66.74       58.77      1.55 o 
  -2  10   5      243.28      218.30      2.61 o 
  -1  10   5     1169.58     1157.57     10.61 o 
   0  10   5      624.60      580.36      4.15 o 
   1  10   5      149.53      134.84      1.48 o 
   2  10   5      339.09      358.54      3.14 o 
   3  10   5        1.66        0.19      0.58 o 
   4  10   5      615.62      614.98      5.41 o 
   5  10   5      262.99      273.63      3.59 o 
   6  10   5       94.80       79.59      3.15 o 
   7  10   5      180.86      174.28      2.98 o 
   8  10   5       17.39       14.08      1.47 o 
   9  10   5        4.20        3.29      1.47 o 
 -12  11   5      138.69      178.99      6.86 o 
 -11  11   5       38.11       39.63      3.03 o 
 -10  11   5       15.57       15.63      1.51 o 
  -9  11   5      181.91      163.29      3.20 o 
  -8  11   5      538.21      518.21      6.09 o 
  -7  11   5      260.53      232.22      3.70 o 
  -6  11   5     1091.84     1051.89     10.30 o 
  -5  11   5      805.38      770.35      6.80 o 
  -4  11   5     1202.16     1119.12      8.13 o 
  -3  11   5      202.99      189.48      2.53 o 
  -2  11   5     1510.39     1448.28     11.43 o 
  -1  11   5       73.56       66.35      1.56 o 
   0  11   5     1791.23     1835.73     12.71 o 
   1  11   5      785.31      744.08      5.11 o 
   2  11   5      524.25      517.08      4.20 o 
   3  11   5      492.71      445.65      3.75 o 
   4  11   5     3329.81     3278.21     28.65 o 
   5  11   5      729.20      660.18      6.88 o 
   6  11   5       79.64       63.77      2.08 o 
   7  11   5      197.08      193.02      3.17 o 
   8  11   5       93.94      102.15      2.97 o 
   9  11   5      110.76      127.48      3.39 o 
 -12  12   5       37.57       40.41      4.81 o 
 -11  12   5       33.85       39.26      4.74 o 
 -10  12   5       36.95       37.73      2.19 o 
  -9  12   5      154.83      151.69      3.17 o 
  -8  12   5      581.34      572.10      6.62 o 
  -7  12   5      830.29      829.77      8.65 o 
  -6  12   5       35.63       44.19      1.84 o 
  -5  12   5      322.54      310.84      3.63 o 
  -4  12   5       19.94       17.82      1.26 o 
  -3  12   5      537.62      535.89      5.03 o 
  -2  12   5     1369.97     1436.23     11.43 o 
  -1  12   5     1649.30     1593.64     12.49 o 
   0  12   5      197.87      175.20      2.30 o 
   1  12   5      283.39      277.67      2.71 o 
   2  12   5       16.74       10.10      0.80 o 
   3  12   5      240.93      223.82      2.72 o 
   4  12   5      110.50      117.00      3.51 o 
   5  12   5     1445.76     1368.10     12.87 o 
   6  12   5       59.72       48.56      1.97 o 
   7  12   5        7.88        5.81      1.28 o 
   8  12   5       37.36       33.67      2.14 o 
   9  12   5       73.89       83.58      3.07 o 
 -12  13   5       93.34       80.52      5.11 o 
 -11  13   5      288.99      300.96      5.93 o 
 -10  13   5       25.73       37.06      2.44 o 
  -9  13   5      321.65      312.31      4.57 o 
  -8  13   5      129.96      131.69      2.93 o 
  -7  13   5       14.78       22.16      1.40 o 
  -6  13   5      796.58      796.46      7.22 o 
  -5  13   5       41.06       34.21      2.11 o 
  -4  13   5       20.73       29.08      1.61 o 
  -3  13   5     1418.40     1380.40     11.14 o 
  -2  13   5      598.00      560.14      5.25 o 
  -1  13   5      163.39      176.66      2.46 o 
   0  13   5       99.42       70.76      5.24 o 
   1  13   5      418.61      406.14      3.60 o 
   2  13   5      250.91      263.82      3.10 o 
   3  13   5      886.59      852.62      7.28 o 
   4  13   5      259.06      263.18      3.67 o 
   5  13   5      130.82      131.83      2.78 o 
   6  13   5      175.67      196.32      3.23 o 
   7  13   5      217.62      222.72      3.59 o 
   8  13   5       61.84       73.01      2.91 o 
   9  13   5      748.17      817.01     20.20 o 
 -12  14   5        5.06        2.63      2.92 o 
 -11  14   5       56.22       63.28      3.49 o 
 -10  14   5      160.72      173.06      3.77 o 
  -9  14   5        3.39        5.56      1.40 o 
  -8  14   5      244.85      246.05      3.44 o 
  -7  14   5        2.43       -1.04      1.07 o 
  -6  14   5      260.65      263.44      3.81 o 
  -5  14   5       40.22       30.47      1.75 o 
  -4  14   5      516.79      440.02      4.58 o 
  -3  14   5      315.08      263.41      3.50 o 
  -2  14   5      191.39      178.42      2.61 o 
  -1  14   5      204.56      177.70      5.45 o 
   0  14   5      164.55      154.97      3.94 o 
   1  14   5       65.31       64.78      1.49 o 
   2  14   5      976.08      939.37      8.02 o 
   3  14   5      569.89      521.55      4.98 o 
   4  14   5      227.59      203.15      3.29 o 
   5  14   5      843.39      870.78     10.19 o 
   6  14   5      362.01      356.22      4.65 o 
   7  14   5       94.96       96.33      2.68 o 
   8  14   5       34.24       27.93      4.89 o 
 -11  15   5       86.10      108.74      4.01 o 
 -10  15   5      621.14      646.82     11.14 o 
  -9  15   5       15.71       14.38      1.38 o 
  -8  15   5       51.46       42.31      2.09 o 
  -7  15   5       11.64       14.06      1.77 o 
  -6  15   5      104.26       84.97      2.20 o 
  -5  15   5      636.23      687.76      6.47 o 
  -4  15   5     2881.02     2849.82     21.94 o 
  -3  15   5      145.98      149.47      2.48 o 
  -2  15   5      714.67      720.05      7.26 o 
  -1  15   5      341.62      337.63      3.77 o 
   0  15   5       28.17       33.92      2.19 o 
   1  15   5        8.53        2.85      0.86 o 
   2  15   5     1413.51     1399.09     11.41 o 
   3  15   5       43.14       35.61      1.65 o 
   4  15   5      347.80      348.74      4.57 o 
   5  15   5      364.26      357.99      4.68 o 
   6  15   5      165.01      165.81      3.21 o 
   7  15   5        2.04       -0.01      1.35 o 
   8  15   5      714.73      774.52     10.15 o 
 -11  16   5       60.86       67.87      3.57 o 
 -10  16   5       68.12       77.50      2.98 o 
  -9  16   5      287.01      268.17      3.88 o 
  -8  16   5      490.86      496.48      5.45 o 
  -7  16   5       48.90       38.98      2.00 o 
  -6  16   5      755.65      722.02      6.89 o 
  -5  16   5      149.78      136.84      2.59 o 
  -4  16   5      126.86      120.31      2.48 o 
  -3  16   5      871.98      829.09      7.44 o 
  -2  16   5      887.06      870.31      7.71 o 
  -1  16   5      317.23      325.01      3.75 o 
   0  16   5     3405.05     3421.50     25.88 o 
   1  16   5      201.12      183.60      2.94 o 
   2  16   5      420.46      441.23      4.63 o 
   3  16   5       83.78       91.90      2.11 o 
   4  16   5      178.31      184.58      3.30 o 
   5  16   5      121.57      106.11      2.66 o 
   6  16   5      510.06      539.26      6.40 o 
   7  16   5      101.26      109.38      3.55 o 
   8  16   5       25.65       23.36      2.16 o 
 -10  17   5       13.05       11.91      1.76 o 
  -9  17   5      429.85      421.86      5.07 o 
  -8  17   5       31.86       29.93      2.27 o 
  -7  17   5       98.53       95.53      2.47 o 
  -6  17   5      959.69      903.90      8.28 o 
  -5  17   5        5.51        0.29      1.13 o 
  -4  17   5      248.03      248.81      3.41 o 
  -3  17   5      194.39      210.98      3.11 o 
  -2  17   5      249.68      252.85      3.35 o 
  -1  17   5        2.15        3.24      1.04 o 
   0  17   5     1871.60     1867.80     16.97 o 
   1  17   5      139.65      124.11      2.47 o 
   2  17   5      473.06      444.68      4.72 o 
   3  17   5      501.70      523.21      7.64 o 
   4  17   5        0.33       -0.87      1.26 o 
   5  17   5       18.13       14.14      2.03 o 
   6  17   5       34.43       30.11      2.15 o 
   7  17   5      234.30      226.05      4.95 o 
 -10  18   5       13.32        9.78      1.72 o 
  -9  18   5      165.10      179.93      3.35 o 
  -8  18   5      175.09      179.60      3.30 o 
  -7  18   5      177.40      160.98      3.08 o 
  -6  18   5        3.72        0.65      1.18 o 
  -5  18   5      528.62      458.95      5.07 o 
  -4  18   5        0.08       -0.58      1.15 o 
  -3  18   5      296.36      307.46      3.84 o 
  -2  18   5      112.88      133.70      2.50 o 
  -1  18   5      256.80      255.45      4.34 o 
   0  18   5        1.67        0.79      1.58 o 
   1  18   5      520.57      493.48      5.21 o 
   2  18   5       27.39       25.37      2.42 o 
   3  18   5        0.03       -0.23      1.32 o 
   4  18   5      126.74      140.57      3.02 o 
   5  18   5      105.34      100.41      2.77 o 
   6  18   5        5.60        6.12      1.85 o 
   7  18   5      154.82      159.54      4.27 o 
  -9  19   5       14.81       14.49      1.82 o 
  -8  19   5       20.76       10.38      1.51 o 
  -7  19   5       31.88       34.12      2.22 o 
  -6  19   5      126.58      115.23      2.71 o 
  -5  19   5        2.16        3.76      1.22 o 
  -4  19   5      170.48      164.41      2.89 o 
  -3  19   5      160.34      163.01      2.88 o 
  -2  19   5       79.58       75.39      2.20 o 
  -1  19   5       15.63       13.35      1.27 o 
   0  19   5      861.23      840.14     11.72 o 
   1  19   5       10.65        7.88      1.30 o 
   2  19   5      100.42       97.05      2.33 o 
   3  19   5      116.07      126.02      3.03 o 
   4  19   5       26.53       28.11      2.66 o 
   5  19   5       14.32       10.15      1.56 o 
   6  19   5       41.08       51.85      3.19 o 
  -9  20   5       15.03        7.45      1.79 o 
  -8  20   5      140.85      150.17      3.17 o 
  -7  20   5       48.86       54.78      2.44 o 
  -6  20   5      337.36      353.00      4.57 o 
  -5  20   5      334.59      337.69      4.37 o 
  -4  20   5       46.42       50.14      2.19 o 
  -3  20   5      351.78      339.93      4.25 o 
  -2  20   5       45.27       50.93      2.39 o 
  -1  20   5        7.67        8.09      1.26 o 
   0  20   5      724.18      742.06      8.28 o 
   1  20   5       52.56       47.83      2.07 o 
   2  20   5       17.65       12.03      1.32 o 
   3  20   5      211.90      203.14      3.76 o 
   4  20   5       33.23       31.39      2.96 o 
   5  20   5        4.44        2.41      1.85 o 
  -8  21   5       63.03       58.80      3.03 o 
  -7  21   5      180.37      177.49      3.32 o 
  -6  21   5      125.80      118.71      2.90 o 
  -5  21   5       25.87       23.96      1.93 o 
  -4  21   5      465.39      474.91      5.36 o 
  -3  21   5      286.07      271.20      3.84 o 
  -2  21   5       24.07       16.25      1.44 o 
  -1  21   5       85.61       70.48      2.33 o 
   0  21   5      981.93      919.50     13.59 o 
   1  21   5       29.92       38.32      2.11 o 
   2  21   5      110.89      126.37      3.23 o 
   3  21   5       23.82       22.94      2.83 o 
   4  21   5       48.69       57.82      2.94 o 
   5  21   5       18.20       19.32      2.16 o 
  -7  22   5       33.21       36.96      2.29 o 
  -6  22   5       11.58        9.70      1.57 o 
  -5  22   5       91.68       96.44      2.70 o 
  -4  22   5        5.01        6.26      1.36 o 
  -3  22   5      140.64      124.18      2.82 o 
  -2  22   5       92.34       88.84      2.60 o 
  -1  22   5        0.16       -1.48      1.48 o 
   0  22   5       29.60       21.92      3.34 o 
   1  22   5       54.04       58.67      2.31 o 
   2  22   5       95.74       99.15      3.00 o 
   3  22   5        5.61        4.25      1.59 o 
   4  22   5       20.65       17.28      2.20 o 
  -6  23   5       11.96        7.15      1.60 o 
  -5  23   5      143.19      134.58      3.14 o 
  -4  23   5       89.47       86.76      2.64 o 
  -3  23   5       68.47       82.87      2.62 o 
  -2  23   5        6.98        9.22      1.49 o 
  -1  23   5        1.89       -1.39      1.53 o 
   0  23   5        2.64       -0.76      1.53 o 
   1  23   5      233.72      219.69      3.61 o 
   2  23   5       30.68       38.51      3.40 o 
   3  23   5        8.10       11.40      2.03 o 
  -5  24   5      110.33      115.94      3.10 o 
  -4  24   5       28.60       18.58      1.64 o 
  -3  24   5        1.29        1.23      1.40 o 
  -2  24   5       30.67       22.05      2.02 o 
  -1  24   5      119.36      134.82      3.51 o 
   0  24   5       11.50       14.33      1.79 o 
   1  24   5       66.53       58.23      2.92 o 
   2  24   5      273.98      275.83      4.79 o 
  -3  25   5       39.75       36.66      2.72 o 
  -2  25   5       20.89       23.78      2.04 o 
  -1  25   5       32.88       27.91      3.52 o 
   0  25   5       13.22        7.30      1.72 o 
 -14   0   6      167.71      180.67      5.20 o 
 -13   0   6        7.82        7.51      2.06 o 
 -12   0   6       45.78       48.59      2.67 o 
 -11   0   6      121.59      141.76      3.27 o 
 -10   0   6       68.22       62.87      2.41 o 
  -9   0   6       24.56       26.54      1.91 o 
  -8   0   6       13.28       17.67      2.10 o 
  -7   0   6       16.22        2.27      0.85 o 
  -6   0   6      374.48      376.02      4.32 o 
  -5   0   6      984.84      970.66     12.31 o 
  -4   0   6        1.22        0.00      0.73 o 
  -3   0   6     4309.91     4456.83     66.92 o 
  -2   0   6     2666.19     2948.50     39.83 o 
  -1   0   6     8342.32     8754.06     79.95 o 
   0   0   6      493.34      570.62      5.99 o 
   1   0   6      260.99      271.16      3.15 o 
   2   0   6       47.87       36.05      2.36 o 
   3   0   6      907.07      919.84     11.75 o 
   4   0   6        4.58        3.60      1.97 o 
   5   0   6     3663.18     3496.62     59.37 o 
   6   0   6     1027.11      989.47     11.84 o 
   7   0   6      767.64      812.08     10.21 o 
   8   0   6      283.79      276.61      4.57 o 
   9   0   6       70.69       69.58      5.69 o 
  10   0   6        3.78        0.73      2.77 o 
 -14   1   6       64.15       44.53      2.69 o 
 -13   1   6        0.02       -1.32      1.32 o 
 -12   1   6      176.39      183.56      2.67 o 
 -11   1   6      916.82      918.08      6.98 o 
 -10   1   6      243.08      209.66      2.55 o 
  -9   1   6       23.01       15.14      0.89 o 
  -8   1   6       44.14       34.69      1.74 o 
  -7   1   6       21.55       19.29      0.99 o 
  -6   1   6       23.56       20.03      1.24 o 
  -5   1   6     4315.54     4217.32     32.05 o 
  -4   1   6       76.08       52.78      1.17 o 
  -3   1   6       74.69       56.66      1.20 o 
  -2   1   6     5920.66     6751.13     61.37 o 
  -1   1   6      204.78      207.42      1.99 o 
   0   1   6     1905.44     2100.88     12.55 o 
   1   1   6     1415.83     1422.49     10.04 o 
   2   1   6     1606.30     1616.43     10.24 o 
   3   1   6      498.19      462.12      3.49 o 
   4   1   6     3300.64     3247.49     20.71 o 
   5   1   6      259.46      249.03      2.49 o 
   6   1   6       29.92       34.30      1.70 o 
   7   1   6      329.74      336.83      3.54 o 
   8   1   6      111.75      108.58      2.63 o 
   9   1   6       14.61       11.55      2.11 o 
  10   1   6      115.65      122.34      5.15 o 
 -14   2   6      410.27      422.57      5.57 o 
 -13   2   6      245.04      239.46      3.99 o 
 -12   2   6      173.15      190.02      2.70 o 
 -11   2   6       35.12       25.39      1.79 o 
 -10   2   6      420.00      401.13      3.72 o 
  -9   2   6       62.05       60.59      1.64 o 
  -8   2   6     3900.89     3836.00     26.49 o 
  -7   2   6       31.43       33.51      1.31 o 
  -6   2   6     3784.98     3752.41     24.07 o 
  -5   2   6     2445.13     2580.43     29.14 o 
  -4   2   6      805.65      756.18      6.61 o 
  -3   2   6       34.00       19.14      0.77 o 
  -2   2   6     2548.99     2457.02     15.43 o 
  -1   2   6     3950.95     4082.30     25.07 o 
   0   2   6      371.01      255.38      2.09 o 
   1   2   6      861.83      833.18      5.55 o 
   2   2   6      199.57      182.37      2.25 o 
   3   2   6       55.40       43.52      1.71 o 
   4   2   6      166.80      165.86      2.04 o 
   5   2   6     1095.41     1096.20      9.01 o 
   6   2   6       96.65       99.30      3.70 o 
   7   2   6      432.90      435.10      4.32 o 
   8   2   6       10.46        9.88      1.24 o 
   9   2   6        6.98        4.23      1.86 o 
  10   2   6      191.53      208.35      5.98 o 
 -14   3   6       13.82        8.63      1.82 o 
 -13   3   6       14.02       10.16      1.49 o 
 -12   3   6       72.08       80.92      2.06 o 
 -11   3   6       39.26       37.41      1.68 o 
 -10   3   6       52.09       65.83      2.07 o 
  -9   3   6      729.68      733.00      6.10 o 
  -8   3   6      264.44      243.98      4.60 o 
  -7   3   6      637.90      619.03      4.99 o 
  -6   3   6      450.58      427.73      5.33 o 
  -5   3   6      862.21      854.34      8.13 o 
  -4   3   6     1075.20     1143.22      9.08 o 
  -3   3   6      256.27      297.99      2.43 o 
  -2   3   6     2869.03     3234.54     17.90 o 
  -1   3   6       68.20       64.57      2.18 o 
   0   3   6      942.53      916.97      5.92 o 
   1   3   6      124.67      101.20      1.09 o 
   2   3   6     5013.75     5029.05     34.30 o 
   3   3   6        3.47        4.59      2.99 o 
   4   3   6     1993.05     2011.35     15.77 o 
   5   3   6      538.26      527.32      4.86 o 
   6   3   6      819.27      808.64      8.42 o 
   7   3   6        0.20        0.91      0.82 o 
   8   3   6      591.98      608.02      7.25 o 
   9   3   6       24.22       14.12      2.16 o 
  10   3   6      240.37      260.32      6.81 o 
 -13   4   6      468.09      516.41      7.15 o 
 -12   4   6       99.68       95.35      2.31 o 
 -11   4   6        2.15       -0.60      1.18 o 
 -10   4   6      341.28      308.60      3.82 o 
  -9   4   6      220.38      204.38      2.96 o 
  -8   4   6      230.65      218.63      2.71 o 
  -7   4   6     1092.45     1075.21      8.84 o 
  -6   4   6       43.98       35.37      1.66 o 
  -5   4   6      272.48      273.55      4.78 o 
  -4   4   6      167.58      170.26      1.85 o 
  -3   4   6      758.57      764.26      6.29 o 
  -2   4   6       11.83        5.87      0.87 o 
  -1   4   6      751.68      660.88      3.89 o 
   0   4   6        0.22        1.76      0.50 o 
   1   4   6      332.13      352.72      2.63 o 
   2   4   6     4230.24     4413.36     25.83 o 
   3   4   6      585.46      613.50      6.61 o 
   4   4   6      806.41      801.23      6.86 o 
   5   4   6     3121.18     3128.67     28.44 o 
   6   4   6      479.24      455.82      5.39 o 
   7   4   6       20.06       11.23      2.48 o 
   8   4   6       16.82       16.89      2.43 o 
   9   4   6        8.60       13.49      2.04 o 
  10   4   6       55.28       50.66      4.23 o 
 -13   5   6      131.69      141.63      3.87 o 
 -12   5   6        0.20       -0.78      1.74 o 
 -11   5   6     1157.10     1185.94     10.47 o 
 -10   5   6       20.30       18.06      1.49 o 
  -9   5   6     1342.94     1341.89     10.88 o 
  -8   5   6        8.67        6.23      1.64 o 
  -7   5   6      209.32      178.29      2.28 o 
  -6   5   6        9.37        6.40      0.76 o 
  -5   5   6     1771.94     1728.93     12.17 o 
  -4   5   6      105.28      104.74      1.42 o 
  -3   5   6     3532.42     3544.50     27.09 o 
  -2   5   6     1310.53     1194.36      7.11 o 
  -1   5   6      676.52      644.28      3.57 o 
   0   5   6       66.44      115.47      1.09 o 
   1   5   6      220.71      175.43      1.64 o 
   2   5   6       65.35       80.91      3.91 o 
   3   5   6      736.38      707.39      4.80 o 
   4   5   6       48.29       51.06      0.92 o 
   5   5   6      965.41      983.85     13.33 o 
   6   5   6        1.32       -0.57      2.03 o 
   7   5   6      372.11      370.04      5.83 o 
   8   5   6       70.58       69.09      2.87 o 
   9   5   6      590.08      610.45      7.60 o 
 -13   6   6       16.06       10.94      2.92 o 
 -12   6   6       16.56       12.30      2.19 o 
 -11   6   6       22.00       25.72      1.95 o 
 -10   6   6        4.25        3.19      1.28 o 
  -9   6   6      204.19      212.33      3.56 o 
  -8   6   6       44.88       35.45      2.30 o 
  -7   6   6      110.29       94.33      1.63 o 
  -6   6   6       45.83       46.30      1.31 o 
  -5   6   6      262.64      268.54      2.58 o 
  -4   6   6      324.00      336.28      2.97 o 
  -3   6   6      235.47      230.83      2.31 o 
  -2   6   6       29.59       25.75      1.07 o 
  -1   6   6      305.59      289.99      2.04 o 
   0   6   6     2770.91     2725.59     18.41 o 
   1   6   6       85.01       90.11      1.09 o 
   2   6   6      410.15      413.62      3.28 o 
   3   6   6        0.24        0.72      0.54 o 
   4   6   6      245.60      225.19      2.00 o 
   5   6   6       29.37       41.37      1.43 o 
   6   6   6     1507.25     1453.99     14.23 o 
   7   6   6        1.51        2.92      1.90 o 
   8   6   6      155.47      149.09      3.87 o 
   9   6   6       59.02       52.30      2.91 o 
 -13   7   6       26.45       24.22      3.50 o 
 -12   7   6       91.73      108.48      3.71 o 
 -11   7   6       20.01       20.83      3.02 o 
 -10   7   6      488.98      505.83      6.12 o 
  -9   7   6     1115.54     1042.55     10.41 o 
  -8   7   6      244.49      234.67      3.59 o 
  -7   7   6      141.97      130.87      2.58 o 
  -6   7   6      379.01      355.90      3.72 o 
  -5   7   6     1412.48     1484.38     11.44 o 
  -4   7   6     4141.85     4047.87     34.72 o 
  -3   7   6       48.29       44.93      1.16 o 
  -2   7   6       13.80        5.31      0.60 o 
  -1   7   6      236.75      247.76      1.99 o 
   0   7   6      175.41      189.17      1.95 o 
   1   7   6        2.10        1.18      0.60 o 
   2   7   6     3163.13     3169.07     25.40 o 
   3   7   6     1153.86     1188.05     11.58 o 
   4   7   6       20.97       21.46      1.12 o 
   5   7   6      516.97      495.24      5.20 o 
   6   7   6       35.53       32.26      1.89 o 
   7   7   6      288.26      283.75      4.27 o 
   8   7   6      530.68      571.25      8.43 o 
   9   7   6      145.16      143.87      3.97 o 
 -13   8   6       22.35       18.82      3.21 o 
 -12   8   6        1.48        2.46      1.85 o 
 -11   8   6        1.79       -0.60      1.34 o 
 -10   8   6        3.67        4.35      1.34 o 
  -9   8   6       51.31       37.55      2.15 o 
  -8   8   6     1227.47     1145.38     11.23 o 
  -7   8   6        4.35        0.28      1.48 o 
  -6   8   6      128.31      113.64      2.44 o 
  -5   8   6       58.24       54.85      1.93 o 
  -4   8   6      323.52      333.25      3.05 o 
  -3   8   6      658.85      606.47      5.34 o 
  -2   8   6     1939.69     1881.34     15.71 o 
  -1   8   6     1240.55     1279.01      8.22 o 
   0   8   6      812.33      784.87      5.22 o 
   1   8   6      245.80      286.70      2.37 o 
   2   8   6      765.74      701.81      4.74 o 
   3   8   6        4.19        9.32      0.98 o 
   4   8   6        0.17       -0.58      1.21 o 
   5   8   6      635.37      588.04      6.06 o 
   6   8   6      204.98      188.29      2.82 o 
   7   8   6      118.34      100.80      2.26 o 
   8   8   6      171.41      178.41      5.25 o 
   9   8   6        3.91        2.04      2.04 o 
 -13   9   6        2.54        1.60      2.77 o 
 -12   9   6        2.17        2.01      1.91 o 
 -11   9   6      268.45      238.62      6.95 o 
 -10   9   6       17.13       10.03      1.43 o 
  -9   9   6      527.71      509.29      6.12 o 
  -8   9   6       16.58       21.78      1.81 o 
  -7   9   6      212.06      202.85      3.34 o 
  -6   9   6       14.16       12.04      1.14 o 
  -5   9   6      371.84      355.51      4.38 o 
  -4   9   6     1062.58     1016.72      7.47 o 
  -3   9   6        1.56        4.65      0.78 o 
  -2   9   6      111.17      111.70      1.82 o 
  -1   9   6      227.13      253.02      2.50 o 
   0   9   6       10.96       17.86      1.20 o 
   1   9   6       47.89       34.00      1.13 o 
   2   9   6      209.10      202.67      2.08 o 
   3   9   6     2231.05     2271.42     17.32 o 
   4   9   6       31.54       23.45      2.48 o 
   5   9   6      212.48      203.71      2.96 o 
   6   9   6      108.78      122.07      2.38 o 
   7   9   6      250.90      235.33      3.45 o 
   8   9   6        8.58       10.07      2.19 o 
   9   9   6      129.95      104.88      4.67 o 
 -13  10   6      300.37      332.30      9.34 o 
 -12  10   6      131.66      123.62      4.18 o 
 -11  10   6       62.74       66.61      2.72 o 
 -10  10   6      207.88      191.78      3.62 o 
  -9  10   6        5.09        7.12      1.34 o 
  -8  10   6      111.85      106.58      2.61 o 
  -7  10   6      654.97      747.30      7.92 o 
  -6  10   6       63.16       52.07      2.08 o 
  -5  10   6       40.57       33.78      1.49 o 
  -4  10   6       67.55       64.39      1.79 o 
  -3  10   6       86.55       68.93      1.81 o 
  -2  10   6       84.36       74.67      1.69 o 
  -1  10   6     1274.70     1288.05      9.20 o 
   0  10   6      865.25      856.20      5.75 o 
   1  10   6        0.32        0.12      0.62 o 
   2  10   6      317.96      291.21      2.71 o 
   3  10   6       97.28      105.56      2.18 o 
   4  10   6       10.67        9.47      1.05 o 
   5  10   6      604.36      572.14      6.08 o 
   6  10   6      219.70      211.32      3.16 o 
   7  10   6      807.71      795.48      8.10 o 
   8  10   6       74.02       76.88      4.23 o 
   9  10   6       44.13       65.35      4.38 o 
 -12  11   6       26.16       29.54      2.99 o 
 -11  11   6        1.71        0.51      1.67 o 
 -10  11   6        3.09        3.49      1.43 o 
  -9  11   6       27.64       15.48      1.49 o 
  -8  11   6        8.13        8.05      1.43 o 
  -7  11   6      223.48      181.61      3.25 o 
  -6  11   6       47.37       42.09      1.74 o 
  -5  11   6      343.84      371.81      4.01 o 
  -4  11   6      280.96      259.32      3.14 o 
  -3  11   6      587.81      566.07      5.25 o 
  -2  11   6        7.09        3.23      1.00 o 
  -1  11   6       73.79       93.92      1.98 o 
   0  11   6      936.77      934.98      6.89 o 
   1  11   6      141.61      140.44      2.49 o 
   2  11   6      697.00      692.47      5.36 o 
   3  11   6       26.41       11.97      1.37 o 
   4  11   6      469.32      425.90      4.91 o 
   5  11   6      155.39      136.66      2.59 o 
   6  11   6       40.65       46.03      1.95 o 
   7  11   6      286.39      277.47      3.91 o 
   8  11   6       26.11       23.63      2.42 o 
 -12  12   6       80.73       76.58      5.11 o 
 -11  12   6      197.71      201.87      6.49 o 
 -10  12   6       73.74       69.68      2.61 o 
  -9  12   6      277.14      278.47      5.64 o 
  -8  12   6      781.00      715.47      9.68 o 
  -7  12   6       14.73       10.82      1.43 o 
  -6  12   6        3.05        0.93      1.00 o 
  -5  12   6      916.12      880.83      7.73 o 
  -4  12   6      520.81      524.21      5.09 o 
  -3  12   6      298.38      275.12      3.28 o 
  -2  12   6     3338.95     3302.59     24.83 o 
  -1  12   6     4484.22     4534.93     34.80 o 
   0  12   6      406.54      417.41      3.68 o 
   1  12   6      365.11      342.86      3.64 o 
   2  12   6       15.35       18.07      1.13 o 
   3  12   6        1.20       -0.01      1.04 o 
   4  12   6      752.62      728.79      7.56 o 
   5  12   6       14.43        7.55      1.21 o 
   6  12   6      806.86      809.63      8.34 o 
   7  12   6       42.34       49.06      2.15 o 
   8  12   6      285.08      306.37      5.56 o 
 -12  13   6       17.15       22.03      3.65 o 
 -11  13   6        3.85        2.48      1.86 o 
 -10  13   6        4.22        6.07      1.57 o 
  -9  13   6        0.08       -0.52      1.34 o 
  -8  13   6     1419.28     1331.61     15.66 o 
  -7  13   6     1006.20      894.76      8.10 o 
  -6  13   6      126.97      113.64      2.37 o 
  -5  13   6      152.66      165.72      2.68 o 
  -4  13   6        1.35        1.42      0.98 o 
  -3  13   6      126.90      133.61      3.81 o 
  -2  13   6     2863.17     2933.91     22.30 o 
  -1  13   6     1307.33     1267.16     10.24 o 
   0  13   6      340.65      333.88      3.20 o 
   1  13   6      213.19      203.36      2.27 o 
   2  13   6      652.91      626.95      5.73 o 
   3  13   6       27.98       17.70      1.39 o 
   4  13   6        6.95        7.21      1.50 o 
   5  13   6       88.33       78.53      2.25 o 
   6  13   6      380.70      367.85      4.78 o 
   7  13   6       15.27       16.74      1.49 o 
   8  13   6       60.96       66.82      2.47 o 
 -11  14   6        0.01       -1.85      1.85 o 
 -10  14   6       20.35       19.73      1.79 o 
  -9  14   6       98.60       82.05      2.38 o 
  -8  14   6        0.06       -0.71      1.24 o 
  -7  14   6       66.57       48.97      2.13 o 
  -6  14   6      149.34      149.79      2.71 o 
  -5  14   6      322.58      309.79      3.81 o 
  -4  14   6     1400.06     1288.82     10.72 o 
  -3  14   6       36.48       42.65      1.73 o 
  -2  14   6      102.49       99.10      2.16 o 
  -1  14   6      334.84      354.73      3.81 o 
   0  14   6      828.13      781.59      6.12 o 
   1  14   6      197.67      189.10      2.72 o 
   2  14   6       60.79       58.08      2.42 o 
   3  14   6       59.05       49.55      2.12 o 
   4  14   6        0.53       -1.19      1.19 o 
   5  14   6       56.00       60.13      2.23 o 
   6  14   6      228.87      238.80      3.79 o 
   7  14   6      520.80      556.29      6.49 o 
   8  14   6       35.20       36.62      2.76 o 
 -11  15   6        0.24        0.22      1.91 o 
 -10  15   6      187.13      206.61      3.53 o 
  -9  15   6      185.09      193.61      3.39 o 
  -8  15   6       98.60       94.22      2.49 o 
  -7  15   6       10.53        5.68      1.23 o 
  -6  15   6       15.00       12.21      1.25 o 
  -5  15   6       16.91       13.19      1.24 o 
  -4  15   6      172.55      153.58      2.71 o 
  -3  15   6       63.82       61.73      1.89 o 
  -2  15   6      363.16      331.22      3.79 o 
  -1  15   6       25.46       22.82      1.45 o 
   0  15   6       27.08       40.35      1.55 o 
   1  15   6        0.45        0.63      0.98 o 
   2  15   6      506.65      525.26      5.17 o 
   3  15   6      253.79      224.13      3.57 o 
   4  15   6      358.18      329.82      4.48 o 
   5  15   6        4.14        1.57      1.44 o 
   6  15   6       18.20       20.77      1.69 o 
   7  15   6      193.32      205.32      3.70 o 
 -11  16   6       10.60        9.47      1.79 o 
 -10  16   6       14.28       10.16      1.49 o 
  -9  16   6      490.69      491.79      5.56 o 
  -8  16   6      127.05      117.12      4.00 o 
  -7  16   6      742.07      728.48      7.09 o 
  -6  16   6        0.07       -1.17      1.17 o 
  -5  16   6      538.77      554.42      5.67 o 
  -4  16   6        6.27       10.04      1.16 o 
  -3  16   6        0.06       -0.24      1.02 o 
  -2  16   6        1.36       -0.25      1.06 o 
  -1  16   6        0.14       -0.95      1.39 o 
   0  16   6      336.89      309.24      3.27 o 
   1  16   6      391.08      366.46      4.13 o 
   2  16   6      410.05      375.63      6.40 o 
   3  16   6      674.52      643.10      7.15 o 
   4  16   6       29.48       19.03      1.52 o 
   5  16   6        6.38        2.49      1.89 o 
   6  16   6      151.15      176.04      3.35 o 
   7  16   6        0.55       -1.68      1.68 o 
 -10  17   6        4.67        6.87      1.76 o 
  -9  17   6      261.50      263.51      4.01 o 
  -8  17   6      162.69      149.60      3.06 o 
  -7  17   6        3.36        3.40      1.29 o 
  -6  17   6        6.54        3.58      1.22 o 
  -5  17   6      193.08      213.36      3.30 o 
  -4  17   6       99.53       92.38      2.26 o 
  -3  17   6       74.84       65.84      2.37 o 
  -2  17   6      444.88      412.17      4.52 o 
  -1  17   6        7.35        6.08      1.13 o 
   0  17   6        0.01       -0.53      1.09 o 
   1  17   6      734.14      675.52      6.43 o 
   2  17   6       30.89       35.72      2.15 o 
   3  17   6      250.20      238.46      4.45 o 
   4  17   6       41.92       54.13      2.48 o 
   5  17   6        3.21        3.06      1.39 o 
   6  17   6       70.59       97.34      2.89 o 
 -10  18   6       40.44       45.18      2.89 o 
  -9  18   6      105.21       98.31      2.82 o 
  -8  18   6      354.79      372.37      4.78 o 
  -7  18   6       14.83       14.52      1.51 o 
  -6  18   6       16.82       13.77      1.42 o 
  -5  18   6      151.29      127.05      2.68 o 
  -4  18   6      137.00      142.51      2.73 o 
  -3  18   6       66.25       66.41      2.94 o 
  -2  18   6       11.77        7.80      1.20 o 
  -1  18   6       43.03       28.35      1.76 o 
   0  18   6       45.05       48.92      2.08 o 
   1  18   6        2.49        2.00      1.13 o 
   2  18   6       88.26       86.90      2.64 o 
   3  18   6      292.04      286.49      4.32 o 
   4  18   6      268.36      261.51      4.17 o 
   5  18   6      223.05      250.45      4.17 o 
   6  18   6      516.70      508.33      7.77 o 
  -9  19   6        2.08       -0.90      1.42 o 
  -8  19   6       34.76       34.69      2.30 o 
  -7  19   6      199.05      212.30      3.57 o 
  -6  19   6      374.61      356.15      4.50 o 
  -5  19   6        1.38       -0.15      1.18 o 
  -4  19   6      546.30      583.75      6.05 o 
  -3  19   6        7.24        4.92      1.26 o 
  -2  19   6      307.65      322.76      4.08 o 
  -1  19   6      276.31      237.02      3.99 o 
   0  19   6     1115.01     1068.89      9.51 o 
   1  19   6        4.62        3.92      1.16 o 
   2  19   6       44.13       47.61      2.33 o 
   3  19   6      394.89      405.48      5.47 o 
   4  19   6       43.45       48.98      2.48 o 
   5  19   6       57.31       61.50      2.69 o 
  -9  20   6        5.80        5.09      1.82 o 
  -8  20   6       32.24       26.17      1.77 o 
  -7  20   6       24.60       15.36      1.56 o 
  -6  20   6        9.32        8.24      1.75 o 
  -5  20   6        7.45        5.85      1.35 o 
  -4  20   6       92.68       92.77      2.59 o 
  -3  20   6        4.12        4.61      1.29 o 
  -2  20   6      541.22      546.76      5.76 o 
  -1  20   6      274.28      260.14      4.32 o 
   0  20   6       26.29       20.68      1.50 o 
   1  20   6       69.69       57.75      2.22 o 
   2  20   6       61.51       51.61      2.49 o 
   3  20   6       25.37       38.45      3.11 o 
   4  20   6      254.58      272.94      4.52 o 
   5  20   6        5.49        8.54      2.03 o 
  -8  21   6       15.96       19.12      1.75 o 
  -7  21   6       10.95        7.51      1.55 o 
  -6  21   6       25.76       22.00      1.64 o 
  -5  21   6      126.69      124.31      2.86 o 
  -4  21   6       85.08       98.95      2.70 o 
  -3  21   6       54.28       60.22      2.37 o 
  -2  21   6      373.16      392.49      5.55 o 
  -1  21   6      230.04      206.81      3.98 o 
   0  21   6      482.16      489.07      6.66 o 
   1  21   6      239.81      249.12      4.35 o 
   2  21   6       16.47       13.14      1.70 o 
   3  21   6      412.85      456.51      6.15 o 
   4  21   6        5.73        2.52      1.60 o 
  -7  22   6      333.12      332.63      4.69 o 
  -6  22   6        0.53       -1.40      1.40 o 
  -5  22   6        2.57        1.60      1.38 o 
  -4  22   6        8.82       10.19      1.48 o 
  -3  22   6      233.41      217.55      3.57 o 
  -2  22   6      521.16      524.70      6.74 o 
  -1  22   6        3.97        4.31      1.57 o 
   0  22   6        0.09        0.34      1.59 o 
   1  22   6        1.40        0.83      1.50 o 
   2  22   6       38.74       36.74      2.54 o 
   3  22   6       71.32       75.92      2.91 o 
  -6  23   6       73.63       76.14      2.78 o 
  -5  23   6        3.14        1.41      1.42 o 
  -4  23   6      192.38      193.68      3.53 o 
  -3  23   6      115.53      117.27      3.96 o 
  -2  23   6        0.82        4.74      1.63 o 
  -1  23   6        0.02        1.68      1.53 o 
   0  23   6       64.09       69.57      2.52 o 
   1  23   6       46.46       47.11      2.69 o 
   2  23   6      361.63      409.18      5.86 o 
  -4  24   6       13.09       12.96      1.79 o 
  -3  24   6       12.41       11.48      1.85 o 
  -2  24   6      610.25      668.28      8.17 o 
  -1  24   6       86.99       84.12      3.19 o 
   0  24   6      270.09      273.59      4.83 o 
 -14   1   7       21.34       13.69      1.57 o 
 -13   1   7      107.96      104.73      2.88 o 
 -12   1   7      331.91      340.40      3.58 o 
 -11   1   7      494.43      533.14      4.67 o 
 -10   1   7        4.83        2.06      0.83 o 
  -9   1   7      200.34      174.01      2.26 o 
  -8   1   7     2218.82     2195.18     14.35 o 
  -7   1   7       21.20       12.61      0.91 o 
  -6   1   7      192.63      180.87      2.07 o 
  -5   1   7       49.24       42.39      1.30 o 
  -4   1   7     7492.37     7856.58     61.44 o 
  -3   1   7      675.11      683.51      5.89 o 
  -2   1   7      247.21      275.35      2.34 o 
  -1   1   7      835.66      931.57      7.02 o 
   0   1   7      859.08      867.89      5.46 o 
   1   1   7       16.17        9.75      0.62 o 
   2   1   7      687.10      686.76      4.92 o 
   3   1   7      753.95      733.67      5.30 o 
   4   1   7     1609.01     1612.91     10.74 o 
   5   1   7        0.01       -0.34      0.72 o 
   6   1   7      164.70      180.28      2.89 o 
   7   1   7      160.07      153.95      4.74 o 
   8   1   7      123.86      127.23      4.69 o 
   9   1   7       87.11       72.22      4.38 o 
 -13   2   7       16.58       12.96      1.45 o 
 -12   2   7      181.50      184.03      2.67 o 
 -11   2   7       35.54       21.56      1.55 o 
 -10   2   7      146.84      124.74      2.03 o 
  -9   2   7      173.11      177.86      2.29 o 
  -8   2   7     1189.77     1212.03      8.15 o 
  -7   2   7     1464.71     1524.81     11.03 o 
  -6   2   7       92.74       92.75      1.74 o 
  -5   2   7      289.49      290.88      2.49 o 
  -4   2   7      622.71      606.52      6.11 o 
  -3   2   7      342.47      347.13      4.74 o 
  -2   2   7      111.63      147.11      1.48 o 
  -1   2   7       64.22       49.50      0.88 o 
   0   2   7      282.46      225.92      2.01 o 
   1   2   7        0.78        1.09      0.57 o 
   2   2   7     1115.71     1077.06      6.51 o 
   3   2   7     1679.53     1688.71     12.08 o 
   4   2   7       74.65       78.15      2.67 o 
   5   2   7      448.51      436.79      4.58 o 
   6   2   7      910.90      937.69      9.85 o 
   7   2   7      188.06      180.88      3.19 o 
   8   2   7       17.25       13.98      2.06 o 
   9   2   7        7.21        6.42      2.17 o 
 -13   3   7       18.23       15.94      1.76 o 
 -12   3   7        1.14       -0.16      1.04 o 
 -11   3   7      638.12      644.82      5.89 o 
 -10   3   7       11.52        7.70      0.99 o 
  -9   3   7      415.57      411.51      3.88 o 
  -8   3   7       30.53       11.01      2.70 o 
  -7   3   7       92.39       90.54      1.88 o 
  -6   3   7       37.29       42.73      1.43 o 
  -5   3   7      547.26      564.82      5.08 o 
  -4   3   7      166.77      158.49      2.39 o 
  -3   3   7      293.69      304.51      2.81 o 
  -2   3   7      165.67      147.07      1.52 o 
  -1   3   7        5.11        8.95      0.61 o 
   0   3   7     1330.13     1383.74      9.70 o 
   1   3   7       29.42       37.92      1.36 o 
   2   3   7     4136.95     4085.40     23.54 o 
   3   3   7      133.97      134.29      1.82 o 
   4   3   7     1025.39      999.71      8.35 o 
   5   3   7      906.68      930.42      9.50 o 
   6   3   7       89.41       87.71      2.27 o 
   7   3   7      697.82      696.49      7.92 o 
   8   3   7        7.11        3.72      1.75 o 
   9   3   7      544.66      559.69     10.11 o 
 -13   4   7       11.46        8.48      1.67 o 
 -12   4   7       16.61       10.52      1.17 o 
 -11   4   7        1.88       -0.57      1.02 o 
 -10   4   7      254.12      245.40      3.96 o 
  -9   4   7      292.70      271.94      3.31 o 
  -8   4   7      243.22      210.95      5.98 o 
  -7   4   7     1404.06     1400.89     11.28 o 
  -6   4   7        6.97        4.63      0.79 o 
  -5   4   7      542.23      529.92      4.86 o 
  -4   4   7      916.02      971.32      7.17 o 
  -3   4   7     2910.17     2960.91     18.91 o 
  -2   4   7     2088.08     2142.34     12.50 o 
  -1   4   7      610.13      612.70      3.88 o 
   0   4   7      255.89      292.41      2.52 o 
   1   4   7      135.26      144.25      1.66 o 
   2   4   7     2378.82     2358.57     13.70 o 
   3   4   7     3244.73     3170.84     19.65 o 
   4   4   7      633.10      614.14      6.72 o 
   5   4   7      765.61      766.08      8.11 o 
   6   4   7        0.05       -0.55      1.03 o 
   7   4   7       20.88       14.26      2.26 o 
   8   4   7        4.53        4.11      1.85 o 
   9   4   7      119.18      131.46      5.16 o 
 -13   5   7        3.69        1.63      1.89 o 
 -12   5   7       22.14       17.09      1.40 o 
 -11   5   7       35.18       46.13      2.49 o 
 -10   5   7      593.35      585.02      6.85 o 
  -9   5   7       34.55       41.98      2.13 o 
  -8   5   7      144.41      134.44      3.54 o 
  -7   5   7      129.27      108.72      1.89 o 
  -6   5   7      368.78      418.54      4.12 o 
  -5   5   7       18.41       12.46      1.43 o 
  -4   5   7       15.56        0.92      0.87 o 
  -3   5   7       20.06       12.62      1.45 o 
  -2   5   7       24.78       28.23      1.09 o 
  -1   5   7        0.76        0.49      0.38 o 
   0   5   7     2174.40     2166.76     18.83 o 
   1   5   7       87.52       80.66      1.35 o 
   2   5   7      648.66      631.37      5.95 o 
   3   5   7      993.62      947.61      6.30 o 
   4   5   7      339.03      332.33      3.83 o 
   5   5   7      104.03      112.17      2.47 o 
   6   5   7      403.80      378.28      4.96 o 
   7   5   7       31.69       25.42      3.87 o 
   8   5   7        0.05       -0.24      1.18 o 
   9   5   7      216.67      235.60      6.45 o 
 -13   6   7      190.13      173.72      4.79 o 
 -12   6   7        7.17        1.72      1.45 o 
 -11   6   7       50.67       38.05      2.41 o 
 -10   6   7      849.01      836.22      8.93 o 
  -9   6   7       11.85        5.89      1.35 o 
  -8   6   7     1654.61     1633.28     14.91 o 
  -7   6   7       83.99       70.38      1.63 o 
  -6   6   7      544.68      521.71      4.86 o 
  -5   6   7      371.31      391.76      3.46 o 
  -4   6   7     1560.69     1612.24     11.42 o 
  -3   6   7       12.98        8.63      0.66 o 
  -2   6   7      147.60      117.94      1.41 o 
  -1   6   7      840.68      835.81      4.89 o 
   0   6   7       16.80       18.33      0.92 o 
   1   6   7      386.26      365.73      3.11 o 
   2   6   7      199.46      201.92      2.18 o 
   3   6   7       10.20       10.74      0.61 o 
   4   6   7       22.91       23.97      2.14 o 
   5   6   7      396.01      377.46      3.84 o 
   6   6   7      791.03      805.85      7.12 o 
   7   6   7      219.81      218.81      7.80 o 
   8   6   7      502.28      485.91      7.39 o 
   9   6   7        6.96        5.49      2.48 o 
 -13   7   7        3.64        3.36      3.06 o 
 -12   7   7        1.64       -0.73      1.43 o 
 -11   7   7        0.73       -0.46      1.37 o 
 -10   7   7      319.63      310.10      4.63 o 
  -9   7   7      221.69      194.94      3.56 o 
  -8   7   7       27.07       15.10      1.46 o 
  -7   7   7       29.55       13.48      0.98 o 
  -6   7   7      151.90      125.72      1.79 o 
  -5   7   7     1093.42     1095.64      8.12 o 
  -4   7   7      634.92      630.78      4.57 o 
  -3   7   7        2.72        2.44      0.86 o 
  -2   7   7        8.57        6.67      0.55 o 
  -1   7   7     1155.54     1151.93      7.45 o 
   0   7   7     1607.75     1600.32     11.05 o 
   1   7   7     1670.38     1625.86     10.19 o 
   2   7   7     3449.87     3398.02     23.56 o 
   3   7   7      619.81      586.15      8.72 o 
   4   7   7        0.15       -0.50      0.79 o 
   5   7   7      195.16      194.19      2.75 o 
   6   7   7      115.91       98.20      2.59 o 
   7   7   7        0.45       -0.39      1.29 o 
   8   7   7       27.29       18.82      3.36 o 
 -13   8   7      177.00      199.70      7.44 o 
 -12   8   7        0.30       -0.51      1.48 o 
 -11   8   7       77.52       77.18      2.72 o 
 -10   8   7       11.61        8.45      1.43 o 
  -9   8   7     1086.69     1015.10     10.39 o 
  -8   8   7        1.90       -1.00      1.17 o 
  -7   8   7        9.38        3.61      1.12 o 
  -6   8   7      137.32      142.32      2.78 o 
  -5   8   7      437.33      451.89      4.50 o 
  -4   8   7      191.11      166.60      2.38 o 
  -3   8   7     2428.10     2196.00     16.79 o 
  -2   8   7       74.81       79.56      1.45 o 
  -1   8   7      260.61      236.65      2.15 o 
   0   8   7       61.43       60.73      1.33 o 
   1   8   7      640.74      664.31      5.03 o 
   2   8   7      148.64      121.71      2.11 o 
   3   8   7     2672.94     2589.86     22.79 o 
   4   8   7      397.89      380.57      4.33 o 
   5   8   7      456.23      422.65      4.75 o 
   6   8   7      230.66      233.24      3.40 o 
   7   8   7       61.75       68.06      2.94 o 
   8   8   7       15.17       11.23      2.19 o 
 -13   9   7      185.67      190.66      7.44 o 
 -12   9   7       55.92       67.46      3.55 o 
 -11   9   7      435.34      469.14      6.12 o 
 -10   9   7      156.86      157.22      3.37 o 
  -9   9   7       47.78       36.00      2.27 o 
  -8   9   7       10.96       10.17      1.32 o 
  -7   9   7      820.38      758.22      8.03 o 
  -6   9   7      317.31      307.17      4.18 o 
  -5   9   7      836.33      812.30      7.15 o 
  -4   9   7      377.90      395.61      4.08 o 
  -3   9   7      240.64      241.80      2.91 o 
  -2   9   7      287.47      287.94      2.88 o 
  -1   9   7       82.10       89.53      1.54 o 
   0   9   7      100.36      121.81      1.72 o 
   1   9   7      725.48      670.07      5.12 o 
   2   9   7     1089.74     1115.02     11.22 o 
   3   9   7      190.22      181.56      3.77 o 
   4   9   7      312.73      292.39      3.73 o 
   5   9   7       37.42       36.88      1.70 o 
   6   9   7      150.44      147.62      2.63 o 
   7   9   7      514.78      549.36      7.87 o 
   8   9   7        0.07       -0.29      2.04 o 
 -12  10   7      110.69      108.61      4.07 o 
 -11  10   7       55.61       49.03      2.63 o 
 -10  10   7        0.11       -1.37      1.37 o 
  -9  10   7      387.36      322.05      4.68 o 
  -8  10   7      535.46      546.04      6.46 o 
  -7  10   7      122.94      108.18      2.63 o 
  -6  10   7        1.49       -0.63      1.18 o 
  -5  10   7       26.49       16.91      1.13 o 
  -4  10   7     3151.51     3027.38     22.97 o 
  -3  10   7     1589.82     1569.06     12.40 o 
  -2  10   7     3898.61     3921.93     27.11 o 
  -1  10   7     1643.32     1654.64     12.46 o 
   0  10   7     2085.52     2016.53     13.95 o 
   1  10   7      341.33      322.42      3.02 o 
   2  10   7       36.85       43.41      3.00 o 
   3  10   7       95.59       93.54      2.20 o 
   4  10   7      783.97      770.54      7.75 o 
   5  10   7       14.12       14.88      1.36 o 
   6  10   7      868.64      895.92      8.96 o 
   7  10   7        3.07        3.07      2.12 o 
   8  10   7      104.50      120.93      4.81 o 
 -12  11   7      166.35      178.53      4.84 o 
 -11  11   7        2.89        4.72      1.63 o 
 -10  11   7      300.24      313.68      4.74 o 
  -9  11   7      560.22      562.52      6.76 o 
  -8  11   7       10.17        2.94      1.32 o 
  -7  11   7     1368.31     1332.00     12.91 o 
  -6  11   7      463.51      431.96      5.26 o 
  -5  11   7      358.18      334.58      3.83 o 
  -4  11   7     2500.04     2424.48     18.71 o 
  -3  11   7      205.78      198.23      2.86 o 
  -2  11   7      940.91      949.39      7.95 o 
  -1  11   7        3.36        3.31      0.78 o 
   0  11   7     1380.70     1385.35     11.15 o 
   1  11   7      338.10      316.32      3.42 o 
   2  11   7     1046.02     1041.23     10.11 o 
   3  11   7       82.28       68.23      2.08 o 
   4  11   7      105.55      104.65      2.57 o 
   5  11   7        1.74        0.58      1.08 o 
   6  11   7      551.63      557.65      6.20 o 
   7  11   7       15.25       12.77      1.89 o 
   8  11   7      140.28      141.72      4.05 o 
 -12  12   7        9.70       10.42      2.22 o 
 -11  12   7       40.51       43.27      2.58 o 
 -10  12   7      262.69      251.70      4.35 o 
  -9  12   7       86.75      101.68      3.00 o 
  -8  12   7      187.78      178.85      3.48 o 
  -7  12   7      646.77      677.45      6.51 o 
  -6  12   7       72.53       58.77      1.94 o 
  -5  12   7      220.84      187.58      2.95 o 
  -4  12   7      357.78      359.24      5.26 o 
  -3  12   7       18.64       12.73      1.14 o 
  -2  12   7      186.72      161.91      2.47 o 
  -1  12   7      182.08      178.12      2.26 o 
   0  12   7       76.16       76.15      1.53 o 
   1  12   7      623.37      599.26      5.54 o 
   2  12   7      229.76      209.94      5.36 o 
   3  12   7       76.59       68.97      2.14 o 
   4  12   7      286.11      248.94      3.61 o 
   5  12   7      141.46      164.74      2.95 o 
   6  12   7       49.62       50.91      2.14 o 
   7  12   7       33.22       33.12      2.80 o 
 -12  13   7        7.19        2.30      2.06 o 
 -11  13   7      367.24      393.66      5.61 o 
 -10  13   7        0.01       -1.49      1.49 o 
  -9  13   7      629.08      579.75      6.99 o 
  -8  13   7       83.03       70.29      2.31 o 
  -7  13   7       21.04       34.99      2.02 o 
  -6  13   7      189.12      181.48      2.91 o 
  -5  13   7     1488.55     1545.92     12.65 o 
  -4  13   7        0.67       -1.00      1.00 o 
  -3  13   7      853.81      870.75      7.60 o 
  -2  13   7      222.30      218.26      2.92 o 
  -1  13   7      260.26      255.03      2.78 o 
   0  13   7        4.15        0.52      0.90 o 
   1  13   7     3718.58     3678.32     32.64 o 
   2  13   7       68.32       64.19      2.25 o 
   3  13   7      225.21      238.93      3.61 o 
   4  13   7      413.47      390.13      4.91 o 
   5  13   7       79.96       69.49      2.29 o 
   6  13   7       34.45       38.72      2.08 o 
   7  13   7      500.28      506.16      7.77 o 
 -11  14   7        0.01       -0.14      1.57 o 
 -10  14   7      232.45      233.18      4.86 o 
  -9  14   7     1492.58     1421.65     16.29 o 
  -8  14   7       74.55       81.22      2.40 o 
  -7  14   7      630.73      586.44      6.00 o 
  -6  14   7       89.37       80.41      2.28 o 
  -5  14   7       28.19       35.74      1.89 o 
  -4  14   7        2.64        1.93      1.04 o 
  -3  14   7      220.95      203.19      2.91 o 
  -2  14   7      131.19      126.21      2.36 o 
  -1  14   7      343.52      334.46      3.37 o 
   0  14   7       96.66       83.04      2.07 o 
   1  14   7       62.53       77.99      2.76 o 
   2  14   7      438.61      432.56      5.32 o 
   3  14   7      406.78      421.06      5.23 o 
   4  14   7      210.68      211.06      3.53 o 
   5  14   7      201.92      203.02      3.44 o 
   6  14   7       78.05       79.22      2.55 o 
   7  14   7       54.92       62.27      6.86 o 
 -11  15   7       16.15       10.50      1.79 o 
 -10  15   7      238.04      267.21      3.99 o 
  -9  15   7        3.28        6.45      1.48 o 
  -8  15   7       29.82       17.35      1.53 o 
  -7  15   7       21.95       14.28      1.40 o 
  -6  15   7      754.76      776.10      7.35 o 
  -5  15   7       33.64       30.07      1.82 o 
  -4  15   7       37.82       32.42      2.06 o 
  -3  15   7      198.44      190.66      2.91 o 
  -2  15   7      436.77      413.40      4.42 o 
  -1  15   7       13.53       12.11      1.25 o 
   0  15   7     1289.10     1253.48     10.53 o 
   1  15   7        3.69        3.79      1.05 o 
   2  15   7     1363.39     1348.90     13.04 o 
   3  15   7        5.41        6.63      1.36 o 
   4  15   7        0.35        2.23      1.30 o 
   5  15   7       57.44       63.17      2.42 o 
   6  15   7      147.15      175.60      3.43 o 
 -10  16   7       21.04       30.00      2.18 o 
  -9  16   7       28.99       28.30      2.04 o 
  -8  16   7      344.23      363.25      4.61 o 
  -7  16   7       32.00       27.23      2.29 o 
  -6  16   7      358.17      359.31      4.39 o 
  -5  16   7       32.86       26.90      2.11 o 
  -4  16   7      203.32      193.26      3.08 o 
  -3  16   7      121.07      119.85      4.27 o 
  -2  16   7      763.06      800.00      9.16 o 
  -1  16   7      610.96      577.90      6.34 o 
   0  16   7       93.90       85.01      2.19 o 
   1  16   7       27.49       23.29      1.83 o 
   2  16   7        1.44        1.55      1.68 o 
   3  16   7      312.24      307.44      4.43 o 
   4  16   7      816.50      840.04      8.91 o 
   5  16   7       23.76       24.12      1.86 o 
   6  16   7      512.05      573.20      6.80 o 
 -10  17   7        7.49        3.99      1.47 o 
  -9  17   7      109.92      109.88      2.88 o 
  -8  17   7      244.93      216.78      3.65 o 
  -7  17   7      556.55      541.19      5.89 o 
  -6  17   7       81.28       79.41      2.40 o 
  -5  17   7      957.63      945.06      8.62 o 
  -4  17   7        4.34        2.19      1.17 o 
  -3  17   7      457.73      424.86      4.70 o 
  -2  17   7      525.92      486.40      6.74 o 
  -1  17   7      101.63      102.20      2.44 o 
   0  17   7       12.05       11.00      1.25 o 
   1  17   7       75.88       74.27      2.68 o 
   2  17   7      123.39      115.44      2.89 o 
   3  17   7      140.51      143.29      3.19 o 
   4  17   7       57.01       56.42      2.58 o 
   5  17   7       96.86      114.19      3.10 o 
  -9  18   7        9.44       12.30      1.57 o 
  -8  18   7       25.98       16.71      1.59 o 
  -7  18   7      614.56      664.75      6.87 o 
  -6  18   7        3.62        3.64      1.31 o 
  -5  18   7       93.07       65.28      2.37 o 
  -4  18   7       25.74       30.02      1.98 o 
  -3  18   7        7.94        6.13      1.27 o 
  -2  18   7       27.61       19.71      1.65 o 
  -1  18   7      718.42      702.15      7.64 o 
   0  18   7       58.46       59.88      2.15 o 
   1  18   7       79.27       65.03      2.55 o 
   2  18   7        5.15        6.26      1.45 o 
   3  18   7       74.65       87.34      2.77 o 
   4  18   7       14.77       14.22      1.60 o 
   5  18   7      967.56     1029.74     10.77 o 
  -9  19   7       56.21       51.96      2.51 o 
  -8  19   7       38.84       41.87      2.46 o 
  -7  19   7       21.70       24.08      2.11 o 
  -6  19   7      132.43      115.62      2.81 o 
  -5  19   7       15.49       14.29      1.42 o 
  -4  19   7        8.58        5.77      1.31 o 
  -3  19   7      564.85      555.14      6.91 o 
  -2  19   7      219.15      227.57      7.08 o 
  -1  19   7       57.05       64.87      2.32 o 
   0  19   7       66.77       68.45      2.30 o 
   1  19   7       56.93       52.56      2.55 o 
   2  19   7        4.68        4.38      1.50 o 
   3  19   7       70.08       77.04      2.78 o 
   4  19   7        0.71        1.26      1.50 o 
  -8  20   7      274.43      273.75      4.28 o 
  -7  20   7      215.28      216.69      3.74 o 
  -6  20   7       12.86        9.31      1.48 o 
  -5  20   7      294.82      276.45      4.01 o 
  -4  20   7      564.73      567.90      6.04 o 
  -3  20   7      167.57      150.49      3.42 o 
  -2  20   7     1592.31     1659.08     22.26 o 
  -1  20   7      130.84      120.42      2.83 o 
   0  20   7      506.98      515.92      6.62 o 
   1  20   7        7.30        3.26      1.64 o 
   2  20   7        7.72        8.26      1.62 o 
   3  20   7       66.84       67.44      2.75 o 
   4  20   7      206.56      244.21      4.37 o 
  -7  21   7        1.05       -1.05      1.48 o 
  -6  21   7       15.13       15.54      1.60 o 
  -5  21   7       84.47       98.20      2.84 o 
  -4  21   7       28.97       30.40      2.34 o 
  -3  21   7        3.70        3.70      1.65 o 
  -2  21   7       23.10       34.83      2.55 o 
  -1  21   7       18.10       16.50      1.62 o 
   0  21   7        7.21        4.91      1.62 o 
   1  21   7       30.18       33.19      2.37 o 
   2  21   7      411.71      424.52      5.92 o 
   3  21   7       10.89       10.28      1.72 o 
  -6  22   7       12.15        9.05      1.75 o 
  -5  22   7        1.87        0.55      1.46 o 
  -4  22   7      153.69      148.11      3.76 o 
  -3  22   7       44.76       50.65      2.80 o 
  -2  22   7        9.30        6.86      1.65 o 
  -1  22   7      137.06      136.92      3.01 o 
   0  22   7       10.88        6.63      1.69 o 
   1  22   7       27.17       26.11      3.71 o 
   2  22   7        1.14        3.85      1.65 o 
  -5  23   7       50.75       54.08      2.98 o 
  -4  23   7       65.01       51.35      2.89 o 
  -3  23   7      105.01      102.86      3.39 o 
  -2  23   7       80.48       71.73      2.95 o 
  -1  23   7       53.94       51.93      2.93 o 
   0  23   7       21.62       19.21      1.98 o 
 -13   0   8       28.09       20.34      2.37 o 
 -12   0   8        0.97       -1.35      1.35 o 
 -11   0   8        8.52        9.38      1.37 o 
 -10   0   8      201.14      189.58      3.48 o 
  -9   0   8     7292.68     7341.71    141.00 o 
  -8   0   8      677.93      671.26      6.22 o 
  -7   0   8     1363.95     1415.65     13.31 o 
  -6   0   8     1249.16     1233.26     14.34 o 
  -5   0   8      836.47      837.10     10.16 o 
  -4   0   8     1376.99     1467.75     30.41 o 
  -3   0   8     2753.11     2772.88     30.00 o 
  -2   0   8       15.69       13.46      0.91 o 
  -1   0   8        5.43        6.51      0.60 o 
   0   0   8      730.99      764.29      6.48 o 
   1   0   8      161.97      166.03      2.59 o 
   2   0   8     2446.63     2401.11     21.95 o 
   3   0   8    12527.63    12342.83    128.54 o 
   4   0   8       78.06       84.05      2.00 o 
   5   0   8      319.90      335.95      9.04 o 
   6   0   8        0.03       -0.58      2.19 o 
   7   0   8        6.67        0.58      2.63 o 
   8   0   8     1403.76     1532.13     29.76 o 
 -13   1   8      187.46      196.94      3.48 o 
 -12   1   8        3.45        0.85      0.99 o 
 -11   1   8       30.23       33.82      1.66 o 
 -10   1   8        8.42        4.76      0.92 o 
  -9   1   8      141.98      150.55      5.40 o 
  -8   1   8       10.50        9.30      1.08 o 
  -7   1   8     1607.90     1594.31     10.54 o 
  -6   1   8      187.65      175.08      2.29 o 
  -5   1   8      478.18      445.04      4.41 o 
  -4   1   8      921.61      954.67      8.04 o 
  -3   1   8       12.80       19.29      1.71 o 
  -2   1   8       74.04       83.42      2.34 o 
  -1   1   8       50.27       34.46      0.96 o 
   0   1   8       49.90       54.86      1.02 o 
   1   1   8      283.77      282.30      2.29 o 
   2   1   8        1.16        2.27      1.04 o 
   3   1   8      399.40      407.98      9.00 o 
   4   1   8      692.42      677.62      5.79 o 
   5   1   8        0.94        0.42      0.81 o 
   6   1   8      345.19      332.28      6.65 o 
   7   1   8     1147.44     1145.80     16.35 o 
   8   1   8        0.02        1.09      2.06 o 
 -13   2   8       18.16       14.17      2.62 o 
 -12   2   8        5.13        1.85      1.10 o 
 -11   2   8        0.92        1.61      0.97 o 
 -10   2   8      667.25      669.51      5.30 o 
  -9   2   8      286.54      283.43      6.52 o 
  -8   2   8      535.36      557.04      4.83 o 
  -7   2   8      173.57      151.31      3.20 o 
  -6   2   8       77.57       79.52      1.88 o 
  -5   2   8      118.92      105.22      1.76 o 
  -4   2   8      396.13      371.31      3.86 o 
  -3   2   8      425.69      466.49      4.44 o 
  -2   2   8     3259.75     3156.58     18.54 o 
  -1   2   8      343.48      360.43      2.77 o 
   0   2   8      240.26      240.95      2.21 o 
   1   2   8      755.07      815.35      5.28 o 
   2   2   8        2.16        2.44      0.78 o 
   3   2   8      397.83      393.24      2.94 o 
   4   2   8     2418.13     2458.55     20.01 o 
   5   2   8       94.13       98.63      2.05 o 
   6   2   8      208.22      217.36      5.36 o 
   7   2   8       80.84       78.47      4.38 o 
   8   2   8      191.18      189.69      5.62 o 
 -13   3   8        4.57        3.54      1.65 o 
 -12   3   8      516.52      566.73      6.14 o 
 -11   3   8        4.11        4.27      1.19 o 
 -10   3   8      636.91      602.35      5.30 o 
  -9   3   8      125.35      120.06      5.31 o 
  -8   3   8      453.76      414.02      3.86 o 
  -7   3   8      260.23      274.45      3.29 o 
  -6   3   8     1761.01     1697.54     13.46 o 
  -5   3   8      249.41      235.83      2.59 o 
  -4   3   8     1272.63     1235.95      8.97 o 
  -3   3   8       71.32       84.27      1.78 o 
  -2   3   8      906.36     1020.10      6.31 o 
  -1   3   8       88.67      103.41      1.34 o 
   0   3   8     1040.99     1053.43      7.67 o 
   1   3   8     1688.58     1683.76     11.73 o 
   2   3   8      240.29      238.36      2.21 o 
   3   3   8      470.75      468.72      3.55 o 
   4   3   8       48.97       38.08      1.86 o 
   5   3   8       59.66       64.86      1.90 o 
   6   3   8       39.20       42.27      1.78 o 
   7   3   8        0.22       -1.75      1.75 o 
   8   3   8      215.64      212.24      5.93 o 
 -13   4   8      141.90      167.98      4.84 o 
 -12   4   8       63.93       50.69      2.35 o 
 -11   4   8       22.43       21.03      1.60 o 
 -10   4   8       87.75       73.31      2.25 o 
  -9   4   8      434.40      437.60      7.94 o 
  -8   4   8       22.12       20.73      3.58 o 
  -7   4   8       22.25       15.95      1.75 o 
  -6   4   8      329.50      322.68      3.58 o 
  -5   4   8      985.34     1012.93      7.62 o 
  -4   4   8      442.00      447.02      3.49 o 
  -3   4   8      886.89      838.37      6.37 o 
  -2   4   8      115.70      121.29      2.81 o 
  -1   4   8      263.06      273.46      2.36 o 
   0   4   8      670.97      638.85      5.00 o 
   1   4   8      368.26      350.96      3.97 o 
   2   4   8        0.76        1.32      0.56 o 
   3   4   8       26.81       24.53      1.20 o 
   4   4   8       15.61       12.07      1.15 o 
   5   4   8       51.23       55.05      2.01 o 
   6   4   8      240.02      249.10      3.39 o 
   7   4   8      221.97      213.89      5.78 o 
   8   4   8        4.96        0.36      1.96 o 
 -13   5   8      562.93      589.89     14.73 o 
 -12   5   8       72.58       70.58      2.43 o 
 -11   5   8      135.86      154.22      3.72 o 
 -10   5   8      462.38      466.93      6.95 o 
  -9   5   8       27.27       19.59      1.54 o 
  -8   5   8     1300.70     1192.64     12.40 o 
  -7   5   8        9.24        4.27      1.43 o 
  -6   5   8      601.32      588.00      5.46 o 
  -5   5   8     1197.68     1206.14      9.85 o 
  -4   5   8      252.59      295.08      2.66 o 
  -3   5   8      101.58       94.76      1.65 o 
  -2   5   8      134.09      122.57      1.57 o 
  -1   5   8     2563.23     2632.03     16.35 o 
   0   5   8       37.77       31.59      1.21 o 
   1   5   8     4183.00     4041.08     27.64 o 
   2   5   8        0.31        1.38      0.64 o 
   3   5   8      163.00      141.24      2.22 o 
   4   5   8       78.00       75.67      1.53 o 
   5   5   8        9.80        6.70      1.12 o 
   6   5   8      151.55      158.23      3.13 o 
   7   5   8      412.29      399.47      7.89 o 
   8   5   8        3.08        1.00      1.91 o 
 -13   6   8       10.63        7.36      2.26 o 
 -12   6   8        0.61       -1.51      1.51 o 
 -11   6   8      131.68      113.84      3.20 o 
 -10   6   8      218.08      199.47      3.73 o 
  -9   6   8       85.15       84.06      2.66 o 
  -8   6   8      290.64      288.81      3.40 o 
  -7   6   8        6.92        4.56      1.03 o 
  -6   6   8      145.16      129.60      2.18 o 
  -5   6   8       45.88       39.57      1.88 o 
  -4   6   8     2354.65     2328.98     13.71 o 
  -3   6   8     2219.55     2218.94     13.05 o 
  -2   6   8     1525.33     1556.45     10.18 o 
  -1   6   8       37.46       41.67      1.15 o 
   0   6   8       39.15       38.05      2.36 o 
   1   6   8     1849.84     1836.44     14.20 o 
   2   6   8       24.14       25.90      1.88 o 
   3   6   8      121.87      111.49      2.29 o 
   4   6   8        0.20        1.56      0.79 o 
   5   6   8       13.27        8.46      1.48 o 
   6   6   8       11.47        8.36      1.33 o 
   7   6   8      245.20      259.65      4.88 o 
   8   6   8        0.18       -1.90      2.77 o 
 -13   7   8        8.13        8.34      2.11 o 
 -12   7   8      219.82      224.53      4.15 o 
 -11   7   8      144.44      146.43      3.45 o 
 -10   7   8       25.25       23.68      1.80 o 
  -9   7   8      306.57      288.14      4.35 o 
  -8   7   8      247.74      241.60      2.97 o 
  -7   7   8     1492.56     1454.36     11.79 o 
  -6   7   8      638.16      644.56      5.89 o 
  -5   7   8     1345.59     1354.86      9.88 o 
  -4   7   8      595.77      606.57      4.22 o 
  -3   7   8      404.75      425.52      3.20 o 
  -2   7   8      490.82      494.32      3.51 o 
  -1   7   8       59.82       71.65      1.04 o 
   0   7   8     4115.32     4006.98     27.00 o 
   1   7   8      310.15      268.13      3.00 o 
   2   7   8      735.88      675.65      6.85 o 
   3   7   8      823.97      836.77      8.17 o 
   4   7   8      443.88      434.19      4.79 o 
   5   7   8      156.15      143.66      3.33 o 
   6   7   8       50.17       53.99      2.67 o 
   7   7   8      229.58      243.46      4.66 o 
 -13   8   8       48.28       56.05      3.71 o 
 -12   8   8       49.43       56.66      2.77 o 
 -11   8   8        0.19        1.65      1.52 o 
 -10   8   8       26.74       22.90      1.86 o 
  -9   8   8       25.95       15.37      1.60 o 
  -8   8   8        4.43        1.96      1.32 o 
  -7   8   8       28.27       26.99      1.40 o 
  -6   8   8       91.53       88.52      1.88 o 
  -5   8   8     1847.43     1793.48     12.59 o 
  -4   8   8     1980.22     1938.36     13.53 o 
  -3   8   8      592.34      543.71      4.17 o 
  -2   8   8      558.28      543.05      4.47 o 
  -1   8   8      207.46      193.20      2.52 o 
   0   8   8     1237.68     1228.72      8.80 o 
   1   8   8        6.17       12.45      1.52 o 
   2   8   8      837.44      788.78      7.89 o 
   3   8   8       17.64       15.88      2.61 o 
   4   8   8     1004.51      996.96      9.58 o 
   5   8   8      383.60      391.05      4.53 o 
   6   8   8      364.61      395.03      6.16 o 
   7   8   8        1.59        2.17      1.61 o 
 -12   9   8       77.29       79.98      3.02 o 
 -11   9   8      236.30      236.25      4.29 o 
 -10   9   8      200.40      187.36      3.73 o 
  -9   9   8        0.09        0.37      1.37 o 
  -8   9   8        4.08        0.98      1.32 o 
  -7   9   8      337.63      335.86      4.63 o 
  -6   9   8      213.32      224.51      3.56 o 
  -5   9   8     3280.72     3260.09     22.51 o 
  -4   9   8      670.47      662.30      6.05 o 
  -3   9   8      355.97      380.61      3.58 o 
  -2   9   8      128.68      129.11      1.91 o 
  -1   9   8     1046.99     1008.49      8.44 o 
   0   9   8      322.05      303.57      3.30 o 
   1   9   8        2.08        0.34      1.02 o 
   2   9   8      336.80      332.35      4.16 o 
   3   9   8       61.23       56.76      1.91 o 
   4   9   8      232.27      226.63      4.66 o 
   5   9   8       75.69       69.11      2.02 o 
   6   9   8      355.86      375.54      6.10 o 
   7   9   8      288.57      326.16      8.02 o 
 -12  10   8       29.63       24.03      1.96 o 
 -11  10   8      271.95      252.78      5.64 o 
 -10  10   8        0.10       -1.34      1.34 o 
  -9  10   8      790.48      754.81      9.27 o 
  -8  10   8        7.61        4.76      1.37 o 
  -7  10   8      571.24      595.35      6.85 o 
  -6  10   8        4.40        1.70      1.00 o 
  -5  10   8      291.64      288.29      3.61 o 
  -4  10   8      295.29      282.92      3.44 o 
  -3  10   8      189.93      196.00      2.82 o 
  -2  10   8       53.07       43.75      1.64 o 
  -1  10   8      124.46      121.83      1.96 o 
   0  10   8       79.91       74.07      1.78 o 
   1  10   8       37.14       41.52      1.91 o 
   2  10   8       24.52       13.55      1.23 o 
   3  10   8       37.70       44.49      1.89 o 
   4  10   8       70.30       69.03      2.11 o 
   5  10   8      174.82      174.18      2.95 o 
   6  10   8        6.31        5.24      1.78 o 
   7  10   8      157.77      166.98      4.21 o 
 -12  11   8      128.60      149.86      3.82 o 
 -11  11   8        1.90        1.13      1.83 o 
 -10  11   8        6.19        2.14      2.59 o 
  -9  11   8        3.56        4.12      1.51 o 
  -8  11   8       85.60       68.25      2.61 o 
  -7  11   8      401.90      408.22      4.61 o 
  -6  11   8       44.99       53.90      1.95 o 
  -5  11   8      111.53       98.69      3.33 o 
  -4  11   8      582.27      532.81      5.25 o 
  -3  11   8     1050.94     1040.79      7.92 o 
  -2  11   8      731.27      698.01      8.17 o 
  -1  11   8      214.25      211.12      2.83 o 
   0  11   8      168.42      163.11      2.45 o 
   1  11   8      534.88      493.05      5.69 o 
   2  11   8       39.98       51.37      2.02 o 
   3  11   8       35.11       35.82      2.02 o 
   4  11   8        0.01        0.43      1.05 o 
   5  11   8        0.06       -1.05      1.05 o 
   6  11   8     1105.55     1185.91     14.61 o 
   7  11   8       10.49       12.64      2.02 o 
 -12  12   8        7.07        3.23      2.16 o 
 -11  12   8        5.05        3.33      1.54 o 
 -10  12   8      278.05      266.88      4.46 o 
  -9  12   8      100.69      111.33      4.09 o 
  -8  12   8      127.23      126.12      3.20 o 
  -7  12   8      388.41      404.09      4.61 o 
  -6  12   8        3.21        1.76      1.71 o 
  -5  12   8        0.83       -0.52      1.04 o 
  -4  12   8      909.08      889.82      7.84 o 
  -3  12   8      370.10      363.25      3.95 o 
  -2  12   8       20.71       22.24      1.29 o 
  -1  12   8      183.80      160.94      2.54 o 
   0  12   8        1.12        0.57      1.60 o 
   1  12   8       13.65        9.72      1.26 o 
   2  12   8       91.23       90.07      2.39 o 
   3  12   8     1242.08     1188.30     11.54 o 
   4  12   8      106.62      105.84      2.70 o 
   5  12   8      158.43      152.45      2.92 o 
   6  12   8        9.98        9.08      1.92 o 
 -11  13   8        0.02       -1.38      1.54 o 
 -10  13   8        0.86        1.59      1.60 o 
  -9  13   8       48.91       64.15      2.75 o 
  -8  13   8       92.76       87.59      2.48 o 
  -7  13   8      242.83      221.83      3.37 o 
  -6  13   8        0.00       -0.23      1.08 o 
  -5  13   8       35.80       38.63      2.00 o 
  -4  13   8        0.70        4.34      1.13 o 
  -3  13   8        9.15        4.24      1.05 o 
  -2  13   8       34.30       31.78      1.48 o 
  -1  13   8        4.58        2.68      1.45 o 
   0  13   8       38.28       36.85      1.70 o 
   1  13   8       50.65       47.91      2.09 o 
   2  13   8       70.78       59.10      2.22 o 
   3  13   8        3.50        9.53      1.43 o 
   4  13   8       67.73       59.88      2.26 o 
   5  13   8       61.94       64.64      2.33 o 
   6  13   8       19.71       26.87      5.54 o 
 -11  14   8      158.33      177.64      4.04 o 
 -10  14   8      364.70      358.88      4.75 o 
  -9  14   8      459.96      464.53      5.38 o 
  -8  14   8      395.35      393.84      4.78 o 
  -7  14   8        0.51       -0.04      1.22 o 
  -6  14   8      216.29      211.40      3.26 o 
  -5  14   8       55.62       50.00      2.25 o 
  -4  14   8     1175.33     1196.94     11.50 o 
  -3  14   8        1.10       -1.01      1.01 o 
  -2  14   8       86.47       71.45      2.13 o 
  -1  14   8       61.52       54.43      2.40 o 
   0  14   8       98.12       89.42      2.55 o 
   1  14   8      187.59      192.69      3.35 o 
   2  14   8      251.44      234.50      3.74 o 
   3  14   8     1141.39     1091.11     10.89 o 
   4  14   8      137.93      129.74      2.93 o 
   5  14   8      348.32      371.57      4.95 o 
   6  14   8      117.68      114.49      3.92 o 
 -11  15   8       85.19       87.00      2.78 o 
 -10  15   8      293.97      284.25      4.86 o 
  -9  15   8       14.79       12.59      1.50 o 
  -8  15   8       37.46       34.71      2.09 o 
  -7  15   8        2.73        1.89      1.24 o 
  -6  15   8       15.11       12.86      1.37 o 
  -5  15   8      138.35      132.91      2.71 o 
  -4  15   8     1209.39     1247.26     11.64 o 
  -3  15   8       38.23       34.04      1.85 o 
  -2  15   8        8.79        5.80      1.14 o 
  -1  15   8        6.40        1.64      1.04 o 
   0  15   8       49.45       44.85      2.34 o 
   1  15   8       18.33       11.84      2.03 o 
   2  15   8      419.39      419.94      5.34 o 
   3  15   8      162.50      165.19      3.31 o 
   4  15   8      110.04      121.81      2.92 o 
   5  15   8        9.77       12.83      1.58 o 
 -10  16   8       16.98       16.33      1.69 o 
  -9  16   8       93.41       83.69      2.71 o 
  -8  16   8      180.57      180.45      3.37 o 
  -7  16   8        1.04       -0.08      1.25 o 
  -6  16   8       91.71       96.32      2.53 o 
  -5  16   8       54.21       52.25      2.17 o 
  -4  16   8      157.32      158.67      2.84 o 
  -3  16   8      435.14      415.55      6.13 o 
  -2  16   8      452.88      445.84      4.98 o 
  -1  16   8       92.75       85.02      2.20 o 
   0  16   8       20.02       18.60      1.62 o 
   1  16   8       92.28       96.50      2.76 o 
   2  16   8       81.02       67.91      2.50 o 
   3  16   8      445.66      455.39      5.81 o 
   4  16   8      181.51      202.18      3.65 o 
   5  16   8       15.08       12.52      1.65 o 
 -10  17   8      222.54      229.02      4.30 o 
  -9  17   8       61.33       71.49      2.67 o 
  -8  17   8       41.14       43.72      2.36 o 
  -7  17   8      201.43      202.83      3.50 o 
  -6  17   8        3.05        2.16      1.33 o 
  -5  17   8      126.43      125.81      2.71 o 
  -4  17   8       17.01       11.66      1.56 o 
  -3  17   8        1.94       -1.36      1.36 o 
  -2  17   8       69.68       72.87      3.26 o 
  -1  17   8      284.36      288.93      3.84 o 
   0  17   8      175.65      167.63      6.94 o 
   1  17   8        1.42        3.31      1.39 o 
   2  17   8      110.75      107.99      2.93 o 
   3  17   8       14.78       16.45      2.26 o 
   4  17   8       17.42       12.84      1.60 o 
  -9  18   8      274.16      270.42      4.23 o 
  -8  18   8       48.84       63.10      2.51 o 
  -7  18   8       84.23       93.63      2.67 o 
  -6  18   8       91.97       91.54      2.66 o 
  -5  18   8      136.66      139.80      2.97 o 
  -4  18   8       54.78       56.43      2.27 o 
  -3  18   8       37.91       28.06      2.74 o 
  -2  18   8      305.66      296.09      4.01 o 
  -1  18   8       16.13       16.73      2.21 o 
   0  18   8       52.83       69.27      2.86 o 
   1  18   8        0.03       -1.43      1.43 o 
   2  18   8       94.21       83.07      2.79 o 
   3  18   8        1.28       -0.15      1.46 o 
   4  18   8       18.07       15.57      3.26 o 
  -8  19   8      241.58      251.75      4.06 o 
  -7  19   8       30.28       42.10      2.36 o 
  -6  19   8      167.65      156.15      3.17 o 
  -5  19   8        9.08        5.77      1.38 o 
  -4  19   8        5.09        0.31      1.60 o 
  -3  19   8       65.78       66.12      3.88 o 
  -2  19   8       94.30       90.53      2.60 o 
  -1  19   8      195.85      197.67      3.94 o 
   0  19   8      739.82      767.01     11.97 o 
   1  19   8       63.36       74.02      2.78 o 
   2  19   8       15.52       10.93      1.69 o 
   3  19   8       44.72       32.20      2.40 o 
  -7  20   8      286.05      287.34      4.32 o 
  -6  20   8        7.64        9.71      1.52 o 
  -5  20   8       18.73       15.16      1.77 o 
  -4  20   8       31.84       31.73      2.34 o 
  -3  20   8        0.04       -1.53      1.53 o 
  -2  20   8        2.64        1.95      1.43 o 
  -1  20   8       65.94       73.77      2.96 o 
   0  20   8       32.63       36.02      2.52 o 
   1  20   8      365.18      388.04      5.61 o 
   2  20   8       50.09       50.45      2.68 o 
  -6  21   8        0.65        0.04      1.45 o 
  -5  21   8     1061.00     1131.58     13.45 o 
  -4  21   8        3.78        3.26      1.68 o 
  -3  21   8      154.05      157.53      3.73 o 
  -2  21   8       29.65       31.92      2.41 o 
  -1  21   8      342.61      326.47      5.24 o 
   0  21   8       42.36       45.87      2.74 o 
   1  21   8       67.92       66.63      2.95 o 
  -5  22   8        5.92        9.19      1.82 o 
  -4  22   8        2.01        4.82      1.76 o 
  -3  22   8      249.69      247.83      4.60 o 
  -2  22   8      100.12       89.21      3.28 o 
  -1  22   8       16.90       17.52      1.97 o 
   0  22   8      100.46      106.93      3.34 o 
 -13   1   9        4.69        3.49      1.68 o 
 -12   1   9       14.27       13.56      1.74 o 
 -11   1   9      248.70      218.98      4.10 o 
 -10   1   9        8.91        9.08      1.27 o 
  -9   1   9       47.57       57.61      3.36 o 
  -8   1   9      917.24      882.68      7.03 o 
  -7   1   9       42.71       37.08      3.92 o 
  -6   1   9      101.00       95.00      2.57 o 
  -5   1   9     1739.76     1723.83     13.78 o 
  -4   1   9      126.12      138.04      2.31 o 
  -3   1   9      282.60      310.34      3.48 o 
  -2   1   9     1195.28     1201.43      9.55 o 
  -1   1   9      808.79      760.41      4.97 o 
   0   1   9      644.18      650.66      4.11 o 
   1   1   9      693.77      691.49      5.13 o 
   2   1   9      513.33      497.16      3.98 o 
   3   1   9     1054.40     1058.27      7.45 o 
   4   1   9        4.45        5.93      0.65 o 
   5   1   9        1.14       -0.01      1.30 o 
   6   1   9       77.42       71.34      3.71 o 
   7   1   9      626.59      609.76     10.42 o 
 -13   2   9        1.93        0.70      1.65 o 
 -12   2   9       19.62       15.04      1.82 o 
 -11   2   9        9.97        5.59      1.60 o 
 -10   2   9       58.93       48.61      1.99 o 
  -9   2   9      366.44      353.98      4.13 o 
  -8   2   9      202.04      193.64      2.27 o 
  -7   2   9     1307.89     1269.18      9.47 o 
  -6   2   9      476.93      457.96      5.35 o 
  -5   2   9      552.06      499.93      4.98 o 
  -4   2   9      104.19      112.89      2.14 o 
  -3   2   9      183.95      176.88      2.16 o 
  -2   2   9       36.04       38.09      1.82 o 
  -1   2   9       50.33       54.26      1.19 o 
   0   2   9       77.23       74.70      1.36 o 
   1   2   9       96.93       88.32      1.51 o 
   2   2   9     1212.31     1182.37      8.72 o 
   3   2   9      127.41      122.41      1.73 o 
   4   2   9      289.03      290.31      3.55 o 
   5   2   9       89.71       88.74      3.00 o 
   6   2   9       43.51       46.54      3.51 o 
   7   2   9       33.53       19.27      2.37 o 
 -13   3   9       87.23      105.34      3.36 o 
 -12   3   9        0.07       -1.45      1.48 o 
 -11   3   9       32.16       25.40      2.07 o 
 -10   3   9       63.00       54.71      2.61 o 
  -9   3   9       20.18       16.43      1.75 o 
  -8   3   9        7.63        1.71      1.96 o 
  -7   3   9     1266.27     1242.71      9.30 o 
  -6   3   9      209.47      203.33      6.32 o 
  -5   3   9       69.74       60.40      2.27 o 
  -4   3   9      918.83      910.51      7.87 o 
  -3   3   9      149.50      150.32      2.00 o 
  -2   3   9       27.06       19.21      1.03 o 
  -1   3   9     1200.97     1188.57      8.09 o 
   0   3   9       16.45        6.97      0.69 o 
   1   3   9      449.48      454.94      4.03 o 
   2   3   9      493.46      501.75      4.06 o 
   3   3   9       61.78       56.56      1.66 o 
   4   3   9      107.82      122.08      2.37 o 
   5   3   9       57.14       53.09      1.85 o 
   6   3   9      371.04      380.40      7.37 o 
   7   3   9       13.98        6.14      2.22 o 
 -13   4   9        6.04        3.48      1.74 o 
 -12   4   9       46.73       50.24      2.80 o 
 -11   4   9     1017.15     1039.87     13.29 o 
 -10   4   9        9.30        7.25      1.49 o 
  -9   4   9      981.37      996.21     12.56 o 
  -8   4   9      690.11      644.52      5.40 o 
  -7   4   9       99.73       79.19      2.10 o 
  -6   4   9      396.21      383.66      5.54 o 
  -5   4   9      402.86      360.79      3.51 o 
  -4   4   9      802.33      768.74      8.19 o 
  -3   4   9        1.03        1.38      0.85 o 
  -2   4   9      131.53      137.47      1.63 o 
  -1   4   9      595.47      571.89     11.90 o 
   0   4   9      424.80      384.67      3.49 o 
   1   4   9      860.66      842.44      7.32 o 
   2   4   9     2901.41     2880.47     22.14 o 
   3   4   9      441.64      442.36      3.99 o 
   4   4   9       31.91       29.20      1.72 o 
   5   4   9       32.75       34.65      1.79 o 
   6   4   9        0.21       -1.25      1.49 o 
   7   4   9     1093.50     1135.78     16.45 o 
 -13   5   9      106.12      118.16      3.53 o 
 -12   5   9       86.36       95.85      3.23 o 
 -11   5   9       37.25       33.01      3.19 o 
 -10   5   9       78.45       83.83      2.77 o 
  -9   5   9       43.00       30.57      2.14 o 
  -8   5   9       91.81       83.31      2.06 o 
  -7   5   9      162.53      157.35      4.01 o 
  -6   5   9     4328.98     4382.29     29.87 o 
  -5   5   9       27.68       13.69      1.69 o 
  -4   5   9      539.94      571.35      5.57 o 
  -3   5   9      197.99      169.22      2.47 o 
  -2   5   9        4.20        6.28      1.20 o 
  -1   5   9        0.59       -0.81      0.84 o 
   0   5   9       31.85       26.40      1.92 o 
   1   5   9       72.39       77.87      1.86 o 
   2   5   9       78.80       87.69      7.49 o 
   3   5   9       10.44        8.47      1.20 o 
   4   5   9      469.77      439.67      6.86 o 
   5   5   9      147.82      148.40      2.72 o 
   6   5   9      188.74      197.36      4.32 o 
   7   5   9       74.03       70.91      4.23 o 
 -13   6   9        0.12        0.89      1.76 o 
 -12   6   9       18.96       13.75      1.76 o 
 -11   6   9      507.22      500.48      6.54 o 
 -10   6   9      365.48      379.68      5.39 o 
  -9   6   9      730.19      708.07      8.00 o 
  -8   6   9      256.12      232.99      3.13 o 
  -7   6   9      100.42       97.23      2.91 o 
  -6   6   9     1483.08     1481.30     12.07 o 
  -5   6   9      723.59      728.59      7.96 o 
  -4   6   9     1387.05     1348.70      8.34 o 
  -3   6   9      820.17      787.26      5.67 o 
  -2   6   9     1718.52     1737.13     13.76 o 
  -1   6   9      192.72      170.77      1.91 o 
   0   6   9      112.76      105.22      2.32 o 
   1   6   9      325.47      320.77      4.01 o 
   2   6   9     1003.99     1022.82      9.79 o 
   3   6   9      249.90      250.79      3.53 o 
   4   6   9      124.47      128.48      2.32 o 
   5   6   9       60.40       52.74      2.61 o 
   6   6   9       19.58       18.14      2.70 o 
   7   6   9      157.31      150.69      7.29 o 
 -13   7   9      355.10      370.40      7.01 o 
 -12   7   9      139.79      156.64      3.79 o 
 -11   7   9       12.79       12.48      1.80 o 
 -10   7   9       64.68       58.74      2.72 o 
  -9   7   9        7.99        8.19      1.51 o 
  -8   7   9        0.57       -1.09      1.09 o 
  -7   7   9      300.95      303.14      3.79 o 
  -6   7   9     1016.08      991.30      8.53 o 
  -5   7   9     1090.77     1092.98      7.57 o 
  -4   7   9     1009.44      999.09      6.95 o 
  -3   7   9     1745.82     1741.02     11.25 o 
  -2   7   9      166.60      157.20      2.20 o 
  -1   7   9       80.20       88.68      1.84 o 
   0   7   9       79.38      101.83      2.34 o 
   1   7   9        7.08       10.65      1.15 o 
   2   7   9      224.64      220.97      3.20 o 
   3   7   9       92.31       95.50      2.15 o 
   4   7   9      156.73      157.39      2.59 o 
   5   7   9      437.65      489.67      7.11 o 
   6   7   9        2.47        0.70      1.54 o 
   7   7   9       64.26       79.17      4.17 o 
 -12   8   9       11.32       15.89      1.88 o 
 -11   8   9        0.42       -1.06      1.57 o 
 -10   8   9       46.80       51.20      2.67 o 
  -9   8   9     1217.48     1229.45     12.35 o 
  -8   8   9       20.76       12.05      1.46 o 
  -7   8   9      470.83      476.52      4.86 o 
  -6   8   9        3.44       -0.29      2.15 o 
  -5   8   9       62.32       65.28      1.64 o 
  -4   8   9        0.60       -0.26      0.85 o 
  -3   8   9     1059.59     1090.36      7.45 o 
  -2   8   9        0.14       -0.88      0.90 o 
  -1   8   9        0.13        1.89      1.51 o 
   0   8   9        0.78        1.13      1.10 o 
   1   8   9      172.02      168.72      2.95 o 
   2   8   9      100.39       96.69      2.23 o 
   3   8   9     1573.80     1584.27     14.61 o 
   4   8   9      184.96      180.67      2.93 o 
   5   8   9        5.45        1.85      1.61 o 
   6   8   9      108.23      117.58      3.56 o 
 -12   9   9       34.48       32.77      3.55 o 
 -11   9   9       62.75       65.92      2.83 o 
 -10   9   9      122.30      134.34      3.42 o 
  -9   9   9        0.21       -0.55      1.49 o 
  -8   9   9        0.19       -0.31      1.34 o 
  -7   9   9      482.75      477.84      5.87 o 
  -6   9   9      381.07      368.54      4.21 o 
  -5   9   9      229.22      234.26      3.18 o 
  -4   9   9       60.83       67.43      1.80 o 
  -3   9   9     1783.06     1775.47     12.60 o 
  -2   9   9       51.65       41.65      1.71 o 
  -1   9   9     3197.67     3167.83     24.08 o 
   0   9   9      436.68      414.20      6.31 o 
   1   9   9      166.75      180.27      3.01 o 
   2   9   9      147.27      139.30      2.66 o 
   3   9   9       94.37       88.07      2.24 o 
   4   9   9       22.81       20.69      1.52 o 
   5   9   9       34.86       33.21      2.77 o 
   6   9   9      334.31      365.33     11.45 o 
 -12  10   9      293.91      309.75      5.22 o 
 -11  10   9        2.60        0.14      1.51 o 
 -10  10   9      495.34      482.83      6.32 o 
  -9  10   9       71.85       77.07      3.41 o 
  -8  10   9      500.13      491.23      6.18 o 
  -7  10   9      352.06      358.03      4.97 o 
  -6  10   9        2.33        0.42      1.09 o 
  -5  10   9      978.33     1015.18      8.79 o 
  -4  10   9       70.48       81.75      1.89 o 
  -3  10   9       15.17       14.83      1.01 o 
  -2  10   9      655.80      648.33      6.06 o 
  -1  10   9      252.53      247.17      3.13 o 
   0  10   9      190.75      166.39      3.45 o 
   1  10   9       72.04       63.35      2.24 o 
   2  10   9      699.18      689.35      7.30 o 
   3  10   9       21.81       25.59      1.86 o 
   4  10   9      859.65      893.09     11.54 o 
   5  10   9       47.73       56.70      3.43 o 
   6  10   9       42.57       34.71      2.78 o 
 -12  11   9      474.91      523.18      7.04 o 
 -11  11   9        0.98        0.15      1.91 o 
 -10  11   9        1.26       -1.36      1.60 o 
  -9  11   9       67.32       60.04      2.66 o 
  -8  11   9       60.65       65.71      2.75 o 
  -7  11   9        2.29        0.87      1.11 o 
  -6  11   9      922.94      917.74      8.24 o 
  -5  11   9       48.08       53.39      1.98 o 
  -4  11   9      116.29       99.52      2.02 o 
  -3  11   9       51.68       55.08      1.68 o 
  -2  11   9     1439.36     1442.22     11.85 o 
  -1  11   9       44.26       35.39      2.12 o 
   0  11   9     1186.26     1164.71     11.40 o 
   1  11   9     1495.07     1449.31     13.73 o 
   2  11   9       31.46       33.06      3.52 o 
   3  11   9      335.07      353.58      4.60 o 
   4  11   9        0.28        2.33      1.17 o 
   5  11   9      181.69      194.13      4.52 o 
   6  11   9      281.95      280.65      6.42 o 
 -11  12   9       51.74       40.81      2.81 o 
 -10  12   9       57.79       58.63      2.86 o 
  -9  12   9      302.55      309.04      4.83 o 
  -8  12   9      133.38      135.53      2.82 o 
  -7  12   9       27.00       21.98      1.49 o 
  -6  12   9      220.04      212.79      3.26 o 
  -5  12   9      122.84      130.61      2.66 o 
  -4  12   9      734.08      724.12      6.59 o 
  -3  12   9      698.39      678.46      6.42 o 
  -2  12   9       52.78       59.74      1.99 o 
  -1  12   9       34.61       37.59      2.13 o 
   0  12   9        5.73        5.30      1.35 o 
   1  12   9      100.01      110.31      2.69 o 
   2  12   9       36.87       33.19      2.11 o 
   3  12   9      110.72      100.96      2.57 o 
   4  12   9      118.29      119.22      2.73 o 
   5  12   9        4.77        5.29      1.81 o 
 -11  13   9      127.32      147.76      3.82 o 
 -10  13   9      156.19      175.36      3.87 o 
  -9  13   9      143.48      124.05      2.90 o 
  -8  13   9       18.64       14.29      1.46 o 
  -7  13   9      320.22      310.51      4.05 o 
  -6  13   9       23.31       20.49      1.46 o 
  -5  13   9     1607.89     1610.57     13.23 o 
  -4  13   9      577.74      585.07      5.76 o 
  -3  13   9      131.62      117.08      2.55 o 
  -2  13   9      956.67      948.86      9.05 o 
  -1  13   9      100.79       99.19      2.66 o 
   0  13   9       10.41        3.69      2.76 o 
   1  13   9      602.77      597.40     11.30 o 
   2  13   9       60.10       37.83      2.15 o 
   3  13   9       12.38       12.80      1.40 o 
   4  13   9       11.33       15.60      1.44 o 
   5  13   9      656.37      696.27      9.86 o 
 -11  14   9      181.88      206.98      3.77 o 
 -10  14   9        0.08       -1.36      1.36 o 
  -9  14   9      217.25      225.26      3.68 o 
  -8  14   9       34.59       44.56      2.24 o 
  -7  14   9       55.75       53.80      2.22 o 
  -6  14   9      136.05      136.31      2.80 o 
  -5  14   9      196.65      187.54      3.09 o 
  -4  14   9      137.77      140.63      2.67 o 
  -3  14   9      391.07      409.50      5.80 o 
  -2  14   9      381.22      374.69      4.34 o 
  -1  14   9      136.99      132.56      3.09 o 
   0  14   9        0.15       -1.27      1.27 o 
   1  14   9       21.02       24.11      1.87 o 
   2  14   9        0.02       -1.05      1.29 o 
   3  14   9       92.47       91.94      2.60 o 
   4  14   9        0.48        0.50      1.30 o 
   5  14   9       38.45       41.63      3.11 o 
 -10  15   9       96.36       87.97      2.82 o 
  -9  15   9        3.23        0.74      1.36 o 
  -8  15   9      522.00      536.67      5.94 o 
  -7  15   9      215.79      209.16      3.50 o 
  -6  15   9     1010.95     1033.35      9.32 o 
  -5  15   9       94.87       92.15      2.45 o 
  -4  15   9      487.67      503.53      6.49 o 
  -3  15   9       41.66       37.57      2.05 o 
  -2  15   9      389.10      389.15      4.54 o 
  -1  15   9        5.44        6.11      1.43 o 
   0  15   9       13.57       14.30      1.53 o 
   1  15   9        1.73        0.78      1.37 o 
   2  15   9       44.38       39.38      3.54 o 
   3  15   9        0.03       -1.24      1.26 o 
   4  15   9      342.97      369.43      5.02 o 
 -10  16   9      214.60      249.83      4.05 o 
  -9  16   9       16.93       15.98      1.66 o 
  -8  16   9       38.82       55.98      2.53 o 
  -7  16   9       64.91       67.84      2.67 o 
  -6  16   9        3.78        1.98      1.38 o 
  -5  16   9       11.94        5.58      1.30 o 
  -4  16   9      132.53      155.44      3.42 o 
  -3  16   9       35.31       36.79      2.14 o 
  -2  16   9      621.76      584.83      7.06 o 
  -1  16   9       29.89       31.06      2.33 o 
   0  16   9       88.25       91.54      2.83 o 
   1  16   9      202.53      199.95      3.72 o 
   2  16   9      733.67      781.35      8.59 o 
   3  16   9        2.46        1.63      1.42 o 
   4  16   9      163.33      186.75      3.66 o 
  -9  17   9       95.03      103.17      2.93 o 
  -8  17   9       14.24       12.18      1.59 o 
  -7  17   9      282.76      303.12      4.30 o 
  -6  17   9        6.07        6.10      1.40 o 
  -5  17   9      556.36      569.59      7.07 o 
  -4  17   9       18.38       22.38      1.82 o 
  -3  17   9      117.97      101.66      2.61 o 
  -2  17   9      324.92      341.19      5.13 o 
  -1  17   9      191.81      175.67      7.02 o 
   0  17   9       69.35       58.73      2.76 o 
   1  17   9        0.51        0.52      1.45 o 
   2  17   9       20.21       22.51      2.35 o 
   3  17   9       47.77       46.12      3.53 o 
  -8  18   9      287.07      277.08      4.21 o 
  -7  18   9      117.04      131.36      3.11 o 
  -6  18   9      444.63      498.20      5.70 o 
  -5  18   9       64.50       79.13      2.95 o 
  -4  18   9        1.13       -1.45      1.45 o 
  -3  18   9      101.75       98.94      2.69 o 
  -2  18   9       12.88       11.75      1.76 o 
  -1  18   9      180.69      193.44      3.93 o 
   0  18   9       22.45       22.04      1.79 o 
   1  18   9      329.16      319.09      4.87 o 
   2  18   9        1.60       -0.79      1.45 o 
  -8  19   9       23.69       38.66      5.25 o 
  -7  19   9        3.06        3.15      1.51 o 
  -6  19   9        4.57       -0.32      1.64 o 
  -5  19   9      166.15      164.71      3.76 o 
  -4  19   9      176.52      175.08      3.78 o 
  -3  19   9       22.79       18.22      1.60 o 
  -2  19   9      124.75      119.63      3.41 o 
  -1  19   9       15.27        8.18      1.72 o 
   0  19   9      224.85      237.95      4.91 o 
   1  19   9      370.52      395.85      5.65 o 
   2  19   9      210.20      237.92      4.30 o 
  -6  20   9      132.60      109.85      3.44 o 
  -5  20   9       83.68       92.44      3.23 o 
  -4  20   9      263.02      258.41      4.66 o 
  -3  20   9       19.38       14.28      1.98 o 
  -2  20   9       80.35       82.48      3.09 o 
  -1  20   9       11.73       10.11      1.85 o 
   0  20   9        9.41        9.53      1.75 o 
   1  20   9       61.31       77.68      3.81 o 
  -5  21   9        0.67        3.68      1.70 o 
  -4  21   9      141.72      159.43      3.84 o 
  -3  21   9        5.11       -0.48      1.76 o 
  -2  21   9       98.37      102.53      3.43 o 
  -1  21   9      224.19      233.13      4.59 o 
 -13   0  10        2.07        2.04      2.92 o 
 -12   0  10      220.05      241.13      7.59 o 
 -11   0  10      419.87      427.41     12.47 o 
 -10   0  10       78.07       84.06      4.96 o 
  -9   0  10       71.45       70.26      3.22 o 
  -8   0  10     2203.69     2219.13     24.96 o 
  -7   0  10      626.75      601.06      8.30 o 
  -6   0  10      139.74      104.46      8.75 o 
  -5   0  10     1419.95     1322.96     18.09 o 
  -4   0  10        4.68       -1.09      1.37 o 
  -3   0  10     1248.84     1156.93     10.94 o 
  -2   0  10     1377.59     1192.02     14.10 o 
  -1   0  10       56.44       26.53      2.17 o 
   0   0  10      437.87      426.45      5.08 o 
   1   0  10      981.12     1048.74     15.60 o 
   2   0  10      474.77      458.85      5.41 o 
   3   0  10       98.82       97.55      2.33 o 
   4   0  10      288.28      308.78      6.64 o 
   5   0  10      289.62      255.86      8.31 o 
   6   0  10       48.80       44.64      5.40 o 
 -13   1  10       15.27       16.29      1.96 o 
 -12   1  10      206.12      221.12      4.26 o 
 -11   1  10        4.25        4.60      1.38 o 
 -10   1  10       32.69       35.66      1.68 o 
  -9   1  10       87.96       87.77      2.32 o 
  -8   1  10      945.14      944.35      9.08 o 
  -7   1  10      132.49      137.80      2.59 o 
  -6   1  10      688.80      689.34      6.86 o 
  -5   1  10        5.77        4.84      1.14 o 
  -4   1  10      222.84      223.37      3.06 o 
  -3   1  10       18.53       12.13      0.92 o 
  -2   1  10        8.37        3.56      1.00 o 
  -1   1  10      699.69      713.62      6.49 o 
   0   1  10      148.25      158.56      2.20 o 
   1   1  10        1.18        0.06      1.53 o 
   2   1  10       87.81       73.50      3.65 o 
   3   1  10      101.59       99.65      1.68 o 
   4   1  10        0.51       -1.18      1.18 o 
   5   1  10      284.26      291.17      6.19 o 
   6   1  10       38.54       24.98      2.37 o 
 -13   2  10      113.20      108.26      3.51 o 
 -12   2  10      276.69      278.90      4.85 o 
 -11   2  10        1.38       -1.33      1.33 o 
 -10   2  10      252.17      259.73      3.23 o 
  -9   2  10      104.82      101.06      2.91 o 
  -8   2  10      136.34      126.66      4.09 o 
  -7   2  10        3.76        3.72      1.66 o 
  -6   2  10     1078.76     1049.82      9.79 o 
  -5   2  10       28.32       26.43      1.90 o 
  -4   2  10      611.17      662.76      6.19 o 
  -3   2  10      475.12      453.12      4.03 o 
  -2   2  10      767.76      764.77      6.89 o 
  -1   2  10       67.85       68.27      1.52 o 
   0   2  10       74.74       79.54      1.72 o 
   1   2  10      596.07      589.95      5.06 o 
   2   2  10     1749.56     1774.32     11.92 o 
   3   2  10       95.40      105.53      1.72 o 
   4   2  10       44.10       41.21      2.44 o 
   5   2  10       57.18       44.96      2.80 o 
   6   2  10        1.14       -2.48      2.48 o 
 -13   3  10        0.01       -1.68      1.68 o 
 -12   3  10       79.76       77.01      2.99 o 
 -11   3  10        6.82        5.20      1.74 o 
 -10   3  10      119.19      119.02      3.06 o 
  -9   3  10       52.64       45.09      2.09 o 
  -8   3  10        5.24        3.02      1.16 o 
  -7   3  10       76.74       91.31      2.79 o 
  -6   3  10     4245.82     4200.66     32.00 o 
  -5   3  10       62.65       43.73      2.06 o 
  -4   3  10        1.30        2.91      0.92 o 
  -3   3  10      336.54      287.32      3.02 o 
  -2   3  10      478.57      449.91      4.61 o 
  -1   3  10        0.02        0.12      0.71 o 
   0   3  10     2275.46     2203.24     15.73 o 
   1   3  10       37.55       25.92      1.39 o 
   2   3  10      335.24      330.29      4.28 o 
   3   3  10      130.73      136.05      2.01 o 
   4   3  10       46.82       36.67      1.87 o 
   5   3  10       27.09       24.30      2.84 o 
   6   3  10      711.59      721.53     11.45 o 
 -13   4  10       46.19       53.05      3.11 o 
 -12   4  10       18.71       12.87      1.82 o 
 -11   4  10      479.54      513.91      6.71 o 
 -10   4  10       73.92       84.35      2.98 o 
  -9   4  10      741.00      752.79      7.04 o 
  -8   4  10        0.27       -1.11      1.11 o 
  -7   4  10      325.66      314.08      4.23 o 
  -6   4  10        0.01        8.46      1.75 o 
  -5   4  10      592.39      621.55      5.98 o 
  -4   4  10        3.08        2.73      1.00 o 
  -3   4  10       45.77       51.98      1.59 o 
  -2   4  10       38.95       15.42      1.24 o 
  -1   4  10        1.19        1.12      0.77 o 
   0   4  10      162.56      173.39      2.37 o 
   1   4  10      868.94      857.44      6.83 o 
   2   4  10       61.30       53.94      3.75 o 
   3   4  10       63.37       63.57      1.67 o 
   4   4  10      283.10      287.99      4.18 o 
   5   4  10        2.68        3.53      1.60 o 
   6   4  10      172.28      192.05      4.37 o 
 -12   5  10        4.63        3.27      1.71 o 
 -11   5  10      160.76      175.89      3.96 o 
 -10   5  10       51.00       48.39      2.70 o 
  -9   5  10      427.71      412.72      5.59 o 
  -8   5  10       33.25       27.11      1.54 o 
  -7   5  10     1055.02     1043.64      8.16 o 
  -6   5  10       23.58       25.52      1.63 o 
  -5   5  10        3.60        3.97      1.40 o 
  -4   5  10     1672.63     1607.03     11.64 o 
  -3   5  10      551.15      523.37      4.58 o 
  -2   5  10      115.26      105.22      1.79 o 
  -1   5  10      762.70      777.32      7.01 o 
   0   5  10        2.29       -0.11      1.31 o 
   1   5  10      329.46      337.91      3.81 o 
   2   5  10      146.32      131.66      2.26 o 
   3   5  10        1.84        1.61      0.83 o 
   4   5  10      117.40      127.25      2.87 o 
   5   5  10     1561.46     1598.05     20.55 o 
   6   5  10      621.56      669.30     12.03 o 
 -12   6  10       78.20       82.70      3.26 o 
 -11   6  10       20.90       19.22      1.82 o 
 -10   6  10        0.09       -1.35      1.45 o 
  -9   6  10       71.88       71.55      2.92 o 
  -8   6  10      459.34      460.32      4.90 o 
  -7   6  10      628.91      613.41      5.39 o 
  -6   6  10       10.31       10.20      1.40 o 
  -5   6  10      198.18      198.62      2.46 o 
  -4   6  10      116.72      119.99      2.12 o 
  -3   6  10       14.32       14.37      1.01 o 
  -2   6  10      157.39      152.08      2.59 o 
  -1   6  10       34.83       19.84      2.17 o 
   0   6  10       34.42       26.60      1.69 o 
   1   6  10      503.36      506.09      5.65 o 
   2   6  10      684.13      688.70      7.14 o 
   3   6  10        0.33        0.09      0.96 o 
   4   6  10      107.76      113.42      2.78 o 
   5   6  10       51.61       63.30      3.81 o 
   6   6  10        5.86        1.79      3.36 o 
 -12   7  10      133.06      138.95      3.73 o 
 -11   7  10       46.39       56.78      3.62 o 
 -10   7  10        3.43        1.44      1.54 o 
  -9   7  10      501.27      504.39      6.43 o 
  -8   7  10      691.74      714.19      8.03 o 
  -7   7  10       45.92       46.79      1.75 o 
  -6   7  10      134.34      119.77      2.19 o 
  -5   7  10      165.36      165.87      2.31 o 
  -4   7  10      673.67      653.56      5.53 o 
  -3   7  10        1.81        2.56      0.88 o 
  -2   7  10      662.71      652.00      6.18 o 
  -1   7  10     1370.45     1347.34     11.28 o 
   0   7  10      733.16      672.78      7.16 o 
   1   7  10      165.08      168.16      2.93 o 
   2   7  10      289.82      271.63      4.54 o 
   3   7  10      327.58      343.27      4.74 o 
   4   7  10      257.54      268.44      6.71 o 
   5   7  10       17.30       14.36      1.78 o 
   6   7  10       66.52       69.60      4.12 o 
 -12   8  10        1.58        2.29      1.71 o 
 -11   8  10       32.77       41.16      2.78 o 
 -10   8  10      207.33      219.38      4.15 o 
  -9   8  10       37.94       34.81      2.58 o 
  -8   8  10       24.30       17.46      1.74 o 
  -7   8  10        2.72       -0.24      1.08 o 
  -6   8  10      126.44      122.41      2.02 o 
  -5   8  10      178.76      189.30      2.34 o 
  -4   8  10      411.67      411.48      3.62 o 
  -3   8  10       45.00       37.97      1.55 o 
  -2   8  10       38.48       31.96      1.76 o 
  -1   8  10      681.12      664.31      9.04 o 
   0   8  10      284.73      259.71      3.83 o 
   1   8  10      266.69      233.90      3.54 o 
   2   8  10      488.75      477.14      5.48 o 
   3   8  10       59.99       55.23      2.01 o 
   4   8  10      131.58      139.09      3.78 o 
   5   8  10       54.48       50.63      2.83 o 
 -12   9  10      114.20      129.92      3.65 o 
 -11   9  10        7.10        8.12      1.79 o 
 -10   9  10      104.59       94.99      3.03 o 
  -9   9  10      249.86      236.24      4.24 o 
  -8   9  10      999.27     1003.38     10.53 o 
  -7   9  10      561.33      555.19      5.74 o 
  -6   9  10      151.73      145.77      2.45 o 
  -5   9  10       15.81       13.04      1.09 o 
  -4   9  10      676.06      713.51      5.91 o 
  -3   9  10      117.89      115.17      2.32 o 
  -2   9  10      287.71      264.79      4.29 o 
  -1   9  10      465.69      412.66      5.24 o 
   0   9  10        1.90        6.34      1.25 o 
   1   9  10      154.07      136.95      2.75 o 
   2   9  10        8.16       10.47      1.23 o 
   3   9  10       99.82       88.16      2.38 o 
   4   9  10       15.40       15.17      1.86 o 
   5   9  10       12.11       23.75      2.49 o 
 -11  10  10      445.36      468.64      6.46 o 
 -10  10  10        5.38        4.31      1.65 o 
  -9  10  10       77.13       79.17      2.81 o 
  -8  10  10       14.28       13.61      1.68 o 
  -7  10  10        7.72        4.53      1.22 o 
  -6  10  10       60.68       60.42      1.89 o 
  -5  10  10       98.25       98.64      2.08 o 
  -4  10  10        8.80        3.65      1.20 o 
  -3  10  10      463.11      491.80      6.53 o 
  -2  10  10      337.23      315.23      4.52 o 
  -1  10  10      296.56      301.75      4.30 o 
   0  10  10      365.77      346.31      4.59 o 
   1  10  10       70.20       60.89      2.18 o 
   2  10  10      155.71      147.60      2.88 o 
   3  10  10        1.62        4.51      1.23 o 
   4  10  10       51.56       50.65      3.01 o 
   5  10  10        0.55        0.80      2.41 o 
 -11  11  10        4.98        4.47      1.80 o 
 -10  11  10        1.15        0.05      1.60 o 
  -9  11  10        8.37        5.49      1.60 o 
  -8  11  10      354.16      386.30      4.74 o 
  -7  11  10       78.10       91.38      2.39 o 
  -6  11  10      173.17      164.62      2.89 o 
  -5  11  10       14.32       15.35      1.19 o 
  -4  11  10       95.48       85.10      2.33 o 
  -3  11  10        1.35        2.74      1.13 o 
  -2  11  10      343.97      356.52      8.22 o 
  -1  11  10      153.78      150.11      3.13 o 
   0  11  10        0.59       -1.12      1.19 o 
   1  11  10      132.18      133.85      2.93 o 
   2  11  10       48.64       49.82      2.15 o 
   3  11  10       99.63       89.04      2.83 o 
   4  11  10       13.75       13.76      2.92 o 
   5  11  10       49.31       49.71      3.07 o 
 -11  12  10       41.77       30.11      2.34 o 
 -10  12  10        5.96        6.13      1.75 o 
  -9  12  10       10.01        8.83      1.54 o 
  -8  12  10      278.35      264.17      3.88 o 
  -7  12  10        0.02       -1.18      1.18 o 
  -6  12  10       42.45       42.51      3.87 o 
  -5  12  10      149.15      143.13      2.82 o 
  -4  12  10      606.99      615.91      6.20 o 
  -3  12  10      382.43      357.25      4.28 o 
  -2  12  10      411.36      418.12      5.43 o 
  -1  12  10       35.49       33.01      2.13 o 
   0  12  10      119.62      113.52      2.78 o 
   1  12  10      457.51      495.46      6.01 o 
   2  12  10      513.09      530.66      6.23 o 
   3  12  10       45.31       46.38      2.30 o 
   4  12  10       42.55       41.78      3.05 o 
 -10  13  10       32.02       34.16      2.31 o 
  -9  13  10        4.88        3.66      1.40 o 
  -8  13  10      196.61      187.10      3.34 o 
  -7  13  10        2.97        0.31      1.29 o 
  -6  13  10        6.77        8.90      1.34 o 
  -5  13  10      109.69      113.14      2.64 o 
  -4  13  10      255.61      258.44      3.67 o 
  -3  13  10      233.37      256.45      3.75 o 
  -2  13  10       35.32       35.80      2.41 o 
  -1  13  10        0.10       -0.94      1.29 o 
   0  13  10       58.63       55.71      2.37 o 
   1  13  10       21.85       17.23      1.54 o 
   2  13  10       85.54       79.27      3.29 o 
   3  13  10       34.64       26.45      2.03 o 
   4  13  10        0.44       -1.66      2.63 o 
 -10  14  10       35.43       24.82      1.79 o 
  -9  14  10       62.12       62.43      2.51 o 
  -8  14  10      185.37      191.43      3.48 o 
  -7  14  10      103.05      117.69      2.79 o 
  -6  14  10       25.38       29.16      1.92 o 
  -5  14  10       42.34       50.24      2.22 o 
  -4  14  10       30.80       27.45      2.34 o 
  -3  14  10      113.59      119.36      3.22 o 
  -2  14  10      200.57      213.91      3.88 o 
  -1  14  10       20.17       10.93      1.53 o 
   0  14  10      307.52      295.48      4.46 o 
   1  14  10        3.89        6.13      1.42 o 
   2  14  10      151.11      162.24      3.29 o 
   3  14  10       19.09       16.47      1.58 o 
  -9  15  10       29.70       28.16      1.92 o 
  -8  15  10       31.38       25.63      1.73 o 
  -7  15  10       30.04       20.93      1.62 o 
  -6  15  10      413.63      434.78      6.01 o 
  -5  15  10       28.51       34.53      2.15 o 
  -4  15  10       54.60       59.61      2.65 o 
  -3  15  10      216.13      226.92      4.21 o 
  -2  15  10      205.45      208.27      3.96 o 
  -1  15  10       20.09       21.81      1.79 o 
   0  15  10       13.87       10.46      1.58 o 
   1  15  10       58.85       58.60      2.76 o 
   2  15  10        9.76        7.47      1.52 o 
   3  15  10        1.91        0.82      1.41 o 
  -9  16  10       63.72       74.11      2.77 o 
  -8  16  10       21.68       12.69      1.64 o 
  -7  16  10       53.52       45.93      2.45 o 
  -6  16  10       91.26       91.78      3.17 o 
  -5  16  10      256.14      267.78      7.24 o 
  -4  16  10        3.47        4.80      1.38 o 
  -3  16  10       86.38       93.00      3.09 o 
  -2  16  10       57.97       55.92      2.75 o 
  -1  16  10      489.76      503.86      6.49 o 
   0  16  10      196.27      215.69      3.98 o 
   1  16  10       68.75       63.32      2.60 o 
   2  16  10       25.99       24.13      1.95 o 
  -8  17  10        1.37       -0.15      1.42 o 
  -7  17  10      464.26      515.66      6.91 o 
  -6  17  10        0.24        0.49      1.63 o 
  -5  17  10      300.97      316.27      5.08 o 
  -4  17  10      423.13      469.38      6.49 o 
  -3  17  10        3.98        2.49      1.55 o 
  -2  17  10       44.01       45.35      2.66 o 
  -1  17  10      113.94      107.45      3.73 o 
   0  17  10       57.13       50.71      2.67 o 
   1  17  10        0.95        1.06      1.52 o 
   2  17  10        0.02       -1.45      1.45 o 
  -7  18  10       61.25       55.01      2.97 o 
  -6  18  10        2.36        0.29      1.68 o 
  -5  18  10        1.21       -0.59      1.63 o 
  -4  18  10        2.80        1.77      1.75 o 
  -3  18  10       75.11       70.35      2.94 o 
  -2  18  10        4.56        2.85      1.71 o 
  -1  18  10      352.43      361.74      5.48 o 
   0  18  10      182.29      188.08      3.96 o 
   1  18  10      101.74      102.63      3.23 o 
  -6  19  10      177.68      182.41      4.07 o 
  -5  19  10        0.31       -1.41      1.68 o 
  -4  19  10      297.01      314.32      5.33 o 
  -3  19  10        0.15        0.24      1.66 o 
  -2  19  10      228.67      233.31      4.45 o 
  -1  19  10       61.69       80.97      3.19 o 
   0  19  10      287.16      293.50      4.87 o 
  -4  20  10      169.57      182.78      4.23 o 
  -3  20  10      326.50      336.39      5.49 o 
 -12   1  11       34.80       31.13      2.91 o 
 -11   1  11       92.40       94.01      3.28 o 
 -10   1  11      194.99      207.87      3.28 o 
  -9   1  11      600.89      602.38      7.41 o 
  -8   1  11      308.77      312.79      4.18 o 
  -7   1  11      460.59      477.89      5.14 o 
  -6   1  11       13.10       10.25      1.31 o 
  -5   1  11      264.70      250.56      3.41 o 
  -4   1  11     1247.50     1202.38      9.04 o 
  -3   1  11        1.01        1.16      1.08 o 
  -2   1  11      102.01      108.92      2.30 o 
  -1   1  11       14.42       19.02      1.40 o 
   0   1  11      103.55       80.21      1.78 o 
   1   1  11        1.58       -0.75      0.81 o 
   2   1  11      250.77      249.27      2.65 o 
   3   1  11      171.24      177.42      2.64 o 
   4   1  11      802.93      782.56      9.85 o 
   5   1  11      101.11       99.43      4.12 o 
 -12   2  11        0.09       -1.14      2.01 o 
 -11   2  11      179.27      196.54      3.98 o 
 -10   2  11      147.27      136.28      3.33 o 
  -9   2  11      116.03      119.50      5.12 o 
  -8   2  11       21.91       21.33      3.07 o 
  -7   2  11      412.32      384.12      4.48 o 
  -6   2  11      401.68      401.44      4.54 o 
  -5   2  11       34.54       26.93      1.78 o 
  -4   2  11      431.06      378.77      3.72 o 
  -3   2  11       96.19       72.83      2.02 o 
  -2   2  11      471.94      375.07      4.22 o 
  -1   2  11     1262.74     1207.52     10.27 o 
   0   2  11      487.06      514.23      7.69 o 
   1   2  11       13.80       11.26      0.93 o 
   2   2  11      333.97      347.91      3.54 o 
   3   2  11      170.06      161.85      2.56 o 
   4   2  11        1.26       -1.94      1.94 o 
   5   2  11       56.23       48.78      3.00 o 
 -12   3  11       10.85        9.83      1.85 o 
 -11   3  11      137.51      139.80      3.00 o 
 -10   3  11        1.68        2.60      1.37 o 
  -9   3  11      103.19      113.10      2.56 o 
  -8   3  11      487.95      469.02      5.12 o 
  -7   3  11       22.17       23.28      1.85 o 
  -6   3  11      212.61      210.01      3.23 o 
  -5   3  11       18.35       19.32      2.19 o 
  -4   3  11      379.83      384.20      4.24 o 
  -3   3  11       18.70       20.78      1.39 o 
  -2   3  11        0.49       -0.94      1.04 o 
  -1   3  11       46.22       41.18      1.90 o 
   0   3  11       21.71       16.03      1.18 o 
   1   3  11       55.82       55.33      1.89 o 
   2   3  11       88.63       95.20      1.94 o 
   3   3  11      243.25      252.41      5.83 o 
   4   3  11       16.94       12.44      7.59 o 
   5   3  11      176.87      179.53      4.24 o 
 -12   4  11      150.94      178.12      4.40 o 
 -11   4  11      186.17      198.36      3.57 o 
 -10   4  11       27.51       24.35      1.66 o 
  -9   4  11       54.95       50.20      2.47 o 
  -8   4  11      102.88       97.93      2.18 o 
  -7   4  11      153.39      150.51      2.79 o 
  -6   4  11      123.69      127.85      2.88 o 
  -5   4  11     1476.38     1476.32     13.09 o 
  -4   4  11       18.52        9.25      1.02 o 
  -3   4  11        4.32        3.09      1.09 o 
  -2   4  11        8.15        7.04      1.19 o 
  -1   4  11      177.91      173.42      2.77 o 
   0   4  11      454.66      431.49      4.11 o 
   1   4  11      759.96      784.13      6.45 o 
   2   4  11       19.09       17.36      1.20 o 
   3   4  11      189.50      167.29      3.25 o 
   4   4  11       53.77       52.06      4.67 o 
   5   4  11       11.02        7.25      2.24 o 
 -12   5  11        1.70        3.74      2.22 o 
 -11   5  11       14.89       12.22      1.68 o 
 -10   5  11       57.24       52.76      2.37 o 
  -9   5  11       47.94       43.86      2.39 o 
  -8   5  11      126.24      126.97      2.69 o 
  -7   5  11        2.12        2.69      1.09 o 
  -6   5  11      642.81      631.39      6.25 o 
  -5   5  11       44.60       38.00      1.82 o 
  -4   5  11       21.29       20.72      1.20 o 
  -3   5  11      163.71      141.22      2.54 o 
  -2   5  11      889.06      798.76      7.33 o 
  -1   5  11        6.30        4.74      1.16 o 
   0   5  11      766.99      718.19      6.75 o 
   1   5  11        7.65        2.10      0.93 o 
   2   5  11        1.01        2.68      0.96 o 
   3   5  11        3.70        0.99      1.26 o 
   4   5  11       35.72       38.49      3.50 o 
   5   5  11        0.20       -1.75      1.96 o 
 -12   6  11      361.30      408.53      6.18 o 
 -11   6  11       27.23       27.04      2.97 o 
 -10   6  11      116.05      104.68      3.07 o 
  -9   6  11      140.62      128.76      2.92 o 
  -8   6  11      256.80      255.92      3.22 o 
  -7   6  11      484.83      481.42      4.62 o 
  -6   6  11      203.73      211.71      3.57 o 
  -5   6  11        9.08        8.25      1.05 o 
  -4   6  11        3.47        5.24      1.01 o 
  -3   6  11        8.07        4.01      1.15 o 
  -2   6  11       10.09        5.16      1.57 o 
  -1   6  11      482.18      472.66      5.01 o 
   0   6  11      598.07      575.06      5.71 o 
   1   6  11       32.94       35.77      1.75 o 
   2   6  11      747.49      776.71      7.11 o 
   3   6  11       30.86       23.42      2.29 o 
   4   6  11       90.38       97.65      5.47 o 
   5   6  11      103.53      115.53      6.42 o 
 -12   7  11      228.86      254.36      4.83 o 
 -11   7  11      287.56      301.68      5.05 o 
 -10   7  11       11.19        8.51      1.74 o 
  -9   7  11        0.42       -1.32      1.32 o 
  -8   7  11      108.73      131.68      2.89 o 
  -7   7  11       10.60        4.44      1.13 o 
  -6   7  11      107.41      107.50      1.98 o 
  -5   7  11       42.60       33.59      1.67 o 
  -4   7  11       96.49       88.89      1.96 o 
  -3   7  11      120.53      117.23      2.43 o 
  -2   7  11      258.00      256.90      3.48 o 
  -1   7  11        3.21        2.62      1.14 o 
   0   7  11      179.70      162.37      3.09 o 
   1   7  11      226.41      237.80      3.68 o 
   2   7  11       24.53       23.60      3.27 o 
   3   7  11       32.10       36.09      2.35 o 
   4   7  11        3.05        2.46      1.36 o 
 -11   8  11      239.76      262.53      4.77 o 
 -10   8  11      147.68      156.97      3.70 o 
  -9   8  11       26.61       28.12      2.93 o 
  -8   8  11      927.77      939.37      8.75 o 
  -7   8  11        0.10       -0.48      0.94 o 
  -6   8  11      232.46      222.24      2.65 o 
  -5   8  11      748.84      781.22      6.53 o 
  -4   8  11        4.67        5.51      1.24 o 
  -3   8  11      327.84      313.91      3.93 o 
  -2   8  11      862.37      847.54      8.96 o 
  -1   8  11      339.88      351.82      4.68 o 
   0   8  11      104.61      110.53      2.71 o 
   1   8  11      371.80      378.47      4.87 o 
   2   8  11       48.05       42.74      2.06 o 
   3   8  11       52.79       61.34      3.01 o 
   4   8  11      393.76      453.81     11.67 o 
 -11   9  11        2.19        1.07      1.71 o 
 -10   9  11        2.04       -0.91      1.63 o 
  -9   9  11       84.24       73.92      3.00 o 
  -8   9  11        8.08        5.07      1.58 o 
  -7   9  11      103.17      104.33      2.30 o 
  -6   9  11      299.86      300.76      3.15 o 
  -5   9  11        0.48       -0.02      1.06 o 
  -4   9  11      177.60      183.00      3.58 o 
  -3   9  11       10.66        6.59      1.42 o 
  -2   9  11       41.24       32.64      2.26 o 
  -1   9  11      600.06      587.03      6.78 o 
   0   9  11        2.05       -1.06      1.20 o 
   1   9  11       89.00       89.56      2.49 o 
   2   9  11       73.71       87.20      2.44 o 
   3   9  11      126.35      139.83      3.99 o 
   4   9  11       78.34       89.31      3.36 o 
 -11  10  11       38.08       42.07      2.92 o 
 -10  10  11      143.43      144.78      3.70 o 
  -9  10  11      272.57      291.18      4.80 o 
  -8  10  11        3.75       -0.78      1.37 o 
  -7  10  11        8.95        8.16      1.19 o 
  -6  10  11      140.28      139.96      2.89 o 
  -5  10  11       23.64       22.56      1.67 o 
  -4  10  11      596.49      548.31      6.67 o 
  -3  10  11        1.98        0.34      1.38 o 
  -2  10  11        2.37        4.15      1.40 o 
  -1  10  11      106.91       99.41      2.77 o 
   0  10  11       55.62       63.97      2.42 o 
   1  10  11       27.16       22.59      1.76 o 
   2  10  11      190.20      184.11      3.32 o 
   3  10  11      158.63      163.88      4.27 o 
   4  10  11       14.46       12.56      1.97 o 
 -10  11  11       28.94       29.59      2.72 o 
  -9  11  11      148.54      138.39      3.11 o 
  -8  11  11      320.21      354.71      4.55 o 
  -7  11  11        0.11       -0.23      1.15 o 
  -6  11  11       78.06       82.88      2.44 o 
  -5  11  11      369.92      369.56      6.12 o 
  -4  11  11      194.31      211.97      3.92 o 
  -3  11  11       65.93       73.68      2.75 o 
  -2  11  11       21.02       26.24      2.34 o 
  -1  11  11      105.32       99.57      2.75 o 
   0  11  11      454.77      468.47      6.03 o 
   1  11  11       20.79       19.01      1.69 o 
   2  11  11      266.65      248.68      3.93 o 
   3  11  11       19.52       14.47      2.02 o 
 -10  12  11        3.68        1.39      1.49 o 
  -9  12  11       75.24       88.38      3.50 o 
  -8  12  11        1.44        2.75      1.42 o 
  -7  12  11        0.19       -1.18      1.39 o 
  -6  12  11      104.04      113.95      2.75 o 
  -5  12  11      245.30      243.94      3.64 o 
  -4  12  11      208.36      217.68      4.00 o 
  -3  12  11      313.56      316.19      4.86 o 
  -2  12  11      136.69      138.35      3.27 o 
  -1  12  11        1.37       -1.00      1.33 o 
   0  12  11        1.46       -0.41      1.29 o 
   1  12  11       13.12       10.87      1.47 o 
   2  12  11      233.22      240.75      3.97 o 
   3  12  11       67.07       74.05      3.47 o 
 -10  13  11      140.38      149.03      3.32 o 
  -9  13  11      757.38      780.99      7.86 o 
  -8  13  11       16.94        9.63      1.49 o 
  -7  13  11      889.41      930.64      8.89 o 
  -6  13  11      435.75      486.47      5.58 o 
  -5  13  11       24.10       22.98      1.62 o 
  -4  13  11      309.71      333.99      5.11 o 
  -3  13  11      187.82      172.42      3.67 o 
  -2  13  11       71.55       68.17      2.70 o 
  -1  13  11      347.54      332.98      4.92 o 
   0  13  11      109.06      111.33      2.93 o 
   1  13  11        6.39        4.03      1.47 o 
   2  13  11      114.37      114.82      2.98 o 
  -9  14  11       19.64       14.33      1.67 o 
  -8  14  11      154.76      175.97      4.04 o 
  -7  14  11        3.78        5.30      1.68 o 
  -6  14  11       20.33       18.07      1.64 o 
  -5  14  11      120.51      135.16      3.58 o 
  -4  14  11      102.42      100.55      3.16 o 
  -3  14  11      412.38      434.29      6.01 o 
  -2  14  11        5.06        4.61      2.35 o 
  -1  14  11        0.06        0.77      1.47 o 
   0  14  11       11.09        6.89      1.53 o 
   1  14  11       85.07       94.74      2.89 o 
   2  14  11      126.88      136.19      3.21 o 
  -8  15  11      156.19      165.10      3.96 o 
  -7  15  11       40.89       45.62      2.83 o 
  -6  15  11       14.24       14.05      1.68 o 
  -5  15  11      346.48      376.87      5.73 o 
  -4  15  11        7.99        4.47      1.66 o 
  -3  15  11       87.95       93.10      3.14 o 
  -2  15  11      796.51      837.76      9.39 o 
  -1  15  11      136.24      125.20      3.30 o 
   0  15  11       32.55       30.99      2.24 o 
   1  15  11      243.12      254.44      4.35 o 
  -8  16  11       35.46       46.88      3.00 o 
  -7  16  11        2.71        3.05      1.67 o 
  -6  16  11      343.75      358.76      5.01 o 
  -5  16  11        0.70        1.14      1.72 o 
  -4  16  11      334.11      336.16      5.33 o 
  -3  16  11      330.99      373.90      5.62 o 
  -2  16  11        6.86        7.74      1.86 o 
  -1  16  11      272.65      292.88      4.76 o 
   0  16  11      258.75      253.73      4.38 o 
  -7  17  11        9.95       11.73      2.02 o 
  -6  17  11      157.78      162.54      4.08 o 
  -5  17  11       55.74       61.06      3.02 o 
  -4  17  11        0.09        1.48      1.74 o 
  -3  17  11       12.61       12.68      2.37 o 
  -2  17  11       13.74        8.94      1.79 o 
  -1  17  11       80.13       79.23      3.06 o 
  -5  18  11      260.42      270.84      5.06 o 
  -4  18  11      117.71      114.76      3.58 o 
  -3  18  11      460.90      513.79      6.95 o 
  -2  18  11       75.26       73.97      3.18 o 
 -12   0  12       55.91       57.04      5.54 o 
 -11   0  12      393.65      401.74     10.50 o 
 -10   0  12       25.20       15.65      3.36 o 
  -9   0  12      342.08      350.92      9.85 o 
  -8   0  12        0.40       -0.61      1.80 o 
  -7   0  12      381.54      403.12      6.70 o 
  -6   0  12      307.88      306.22      9.99 o 
  -5   0  12      428.95      421.66      6.75 o 
  -4   0  12      215.41      222.65      4.58 o 
  -3   0  12      433.43      406.19      6.52 o 
  -2   0  12      903.37      842.84     10.99 o 
  -1   0  12      566.79      558.51      8.01 o 
   0   0  12       73.29       65.17      4.08 o 
   1   0  12        2.42        1.13      1.50 o 
   2   0  12       47.82       27.59      2.31 o 
   3   0  12       11.64       16.19      3.94 o 
 -11   1  12        0.48       -2.06      2.06 o 
 -10   1  12       50.39       51.06      2.24 o 
  -9   1  12        0.29        3.20      2.13 o 
  -8   1  12      295.62      289.74      3.86 o 
  -7   1  12       31.92       36.27      2.06 o 
  -6   1  12      661.23      630.78      6.34 o 
  -5   1  12        2.63        1.46      1.20 o 
  -4   1  12      165.16      150.39      2.76 o 
  -3   1  12       35.48       19.48      1.38 o 
  -2   1  12      469.38      446.75      4.89 o 
  -1   1  12       53.06       56.29      2.03 o 
   0   1  12      577.87      599.09      5.94 o 
   1   1  12       15.63       12.42      1.15 o 
   2   1  12       89.94       97.75      2.20 o 
   3   1  12      170.55      183.71      5.11 o 
   4   1  12        0.66       -2.77      3.36 o 
 -11   2  12       33.36       38.44      3.39 o 
 -10   2  12       71.29       86.06      3.11 o 
  -9   2  12      510.31      520.55      5.68 o 
  -8   2  12       24.22       24.86      1.96 o 
  -7   2  12       80.56       78.82      2.29 o 
  -6   2  12      206.11      201.95      3.22 o 
  -5   2  12      104.92       92.08      2.42 o 
  -4   2  12      208.87      206.94      3.20 o 
  -3   2  12      293.94      267.03      3.57 o 
  -2   2  12      415.31      401.63      4.59 o 
  -1   2  12      768.89      759.23      7.12 o 
   0   2  12       63.39       63.45      2.09 o 
   1   2  12       69.44       64.98      2.00 o 
   2   2  12      112.60      134.71      3.06 o 
   3   2  12      125.02      120.20      6.71 o 
   4   2  12        1.65        3.50      3.65 o 
 -11   3  12      460.58      507.33      6.73 o 
 -10   3  12      225.35      219.45      4.28 o 
  -9   3  12       23.04       18.61      2.27 o 
  -8   3  12      175.00      186.06      3.20 o 
  -7   3  12        2.06       -0.64      1.27 o 
  -6   3  12       17.49       15.29      2.32 o 
  -5   3  12      596.85      592.69      6.09 o 
  -4   3  12       25.75       28.78      1.80 o 
  -3   3  12      234.09      220.52      3.27 o 
  -2   3  12       81.51       80.73      3.29 o 
  -1   3  12      110.74      109.21      2.40 o 
   0   3  12        0.03        0.33      1.05 o 
   1   3  12      265.57      269.45      3.56 o 
   2   3  12      113.42      116.62      3.04 o 
   3   3  12       32.00       36.47      5.25 o 
   4   3  12       25.54       25.53      4.38 o 
 -11   4  12       20.84       17.66      2.27 o 
 -10   4  12      304.84      311.10      5.07 o 
  -9   4  12       42.01       33.99      4.74 o 
  -8   4  12      101.06      113.36      3.07 o 
  -7   4  12       12.16       11.97      1.42 o 
  -6   4  12       64.85       66.67      2.01 o 
  -5   4  12      524.69      513.67      5.47 o 
  -4   4  12      138.56      154.57      2.82 o 
  -3   4  12       74.05       68.22      2.18 o 
  -2   4  12      223.47      240.30      3.43 o 
  -1   4  12       33.34       36.39      1.87 o 
   0   4  12        2.48        2.21      1.09 o 
   1   4  12      341.52      345.04      4.64 o 
   2   4  12      798.07      864.83     11.24 o 
   3   4  12        5.31        7.29      3.65 o 
 -11   5  12       21.10       13.76      1.67 o 
 -10   5  12      221.21      232.45      3.79 o 
  -9   5  12      422.27      433.89      8.82 o 
  -8   5  12      211.22      201.22      3.32 o 
  -7   5  12      391.81      386.09      4.61 o 
  -6   5  12     1266.35     1287.95     17.26 o 
  -5   5  12        1.27        0.55      1.24 o 
  -4   5  12      223.93      228.35      3.40 o 
  -3   5  12        0.71       -0.83      1.16 o 
  -2   5  12       68.94       59.54      2.07 o 
  -1   5  12        2.00       -0.22      1.18 o 
   0   5  12      126.18      124.85      2.49 o 
   1   5  12        5.50        4.81      1.28 o 
   2   5  12      435.68      430.05     11.01 o 
   3   5  12       24.94       18.82      4.08 o 
 -11   6  12       28.84       24.54      1.84 o 
 -10   6  12       55.02       67.43      2.52 o 
  -9   6  12      223.98      221.69      3.70 o 
  -8   6  12        1.36        2.85      1.65 o 
  -7   6  12       87.67       89.69      2.50 o 
  -6   6  12        0.02        2.48      1.25 o 
  -5   6  12       46.12       53.40      2.09 o 
  -4   6  12       14.17       13.17      1.41 o 
  -3   6  12       97.18       95.70      2.38 o 
  -2   6  12       27.20       27.72      1.78 o 
  -1   6  12        0.78       -0.51      1.16 o 
   0   6  12      113.66      117.62      2.47 o 
   1   6  12       18.66       24.29      1.94 o 
   2   6  12        8.88        9.14      2.84 o 
   3   6  12        8.96        5.06      1.78 o 
 -11   7  12       23.10       16.52      1.72 o 
 -10   7  12      108.31      116.42      2.97 o 
  -9   7  12       55.32       47.59      2.43 o 
  -8   7  12        4.06        2.56      1.37 o 
  -7   7  12        0.28        0.59      1.11 o 
  -6   7  12        3.90        2.20      1.58 o 
  -5   7  12      171.12      188.10      3.13 o 
  -4   7  12      151.72      164.51      2.96 o 
  -3   7  12        2.40        0.75      1.21 o 
  -2   7  12      672.72      718.86      6.99 o 
  -1   7  12       30.75       39.19      1.94 o 
   0   7  12      168.93      185.83      3.61 o 
   1   7  12      418.47      441.37      5.43 o 
   2   7  12      184.30      172.32      4.34 o 
   3   7  12       47.45       52.92      2.97 o 
 -11   8  12      178.07      205.54      7.44 o 
 -10   8  12       41.66       38.94      2.50 o 
  -9   8  12       62.53       66.87      2.68 o 
  -8   8  12      507.44      515.80      5.14 o 
  -7   8  12        9.75        7.25      1.39 o 
  -6   8  12      165.88      187.52      3.21 o 
  -5   8  12        0.67       -0.43      1.22 o 
  -4   8  12       34.86       35.84      1.98 o 
  -3   8  12        6.07        6.36      1.28 o 
  -2   8  12      433.70      428.35      6.10 o 
  -1   8  12      111.65      123.83      2.94 o 
   0   8  12       83.44       88.61      2.61 o 
   1   8  12      154.00      158.72      3.21 o 
   2   8  12      183.10      180.72      4.45 o 
   3   8  12        3.22        9.96      2.01 o 
 -10   9  12        6.87        1.94      1.56 o 
  -9   9  12      143.51      159.85      3.28 o 
  -8   9  12      104.89      115.96      2.93 o 
  -7   9  12       12.23       10.97      1.48 o 
  -6   9  12       39.40       37.55      2.07 o 
  -5   9  12      121.01      115.51      3.15 o 
  -4   9  12      224.55      203.68      3.81 o 
  -3   9  12      594.36      604.26      7.21 o 
  -2   9  12       68.11       63.36      2.57 o 
  -1   9  12       98.82      110.67      2.91 o 
   0   9  12       44.93       46.09      2.38 o 
   1   9  12        2.92        0.31      1.31 o 
   2   9  12      511.17      497.16      7.88 o 
 -10  10  12       86.09       84.88      2.88 o 
  -9  10  12      153.39      160.92      3.37 o 
  -8  10  12       66.82       69.53      2.63 o 
  -7  10  12       18.31       17.05      1.57 o 
  -6  10  12      130.14      128.86      3.37 o 
  -5  10  12       85.50       88.47      2.94 o 
  -4  10  12       23.92       20.77      1.79 o 
  -3  10  12        0.42        2.89      1.53 o 
  -2  10  12       82.83       81.02      2.73 o 
  -1  10  12       23.99       23.02      2.48 o 
   0  10  12       78.17       83.38      2.67 o 
   1  10  12       78.02       80.28      2.62 o 
   2  10  12       86.51       99.41      3.78 o 
  -9  11  12        0.36       -1.51      1.51 o 
  -8  11  12       10.21       13.10      1.58 o 
  -7  11  12      240.36      254.87      3.94 o 
  -6  11  12        7.57        6.76      1.72 o 
  -5  11  12       86.76       80.21      2.91 o 
  -4  11  12       81.33       91.39      3.02 o 
  -3  11  12        6.44        6.43      1.62 o 
  -2  11  12       31.93       25.16      2.03 o 
  -1  11  12        9.45        7.41      1.57 o 
   0  11  12       28.13       26.80      2.19 o 
   1  11  12        1.17        1.26      1.41 o 
   2  11  12       41.09       48.54      5.76 o 
  -9  12  12        0.07        0.34      1.50 o 
  -8  12  12      121.49      126.54      3.04 o 
  -7  12  12       79.01       84.51      2.70 o 
  -6  12  12      517.11      552.16      9.21 o 
  -5  12  12       11.29        7.50      1.72 o 
  -4  12  12      662.91      685.96      8.13 o 
  -3  12  12      813.60      826.26      9.22 o 
  -2  12  12      533.65      517.97      6.58 o 
  -1  12  12      143.21      146.41      3.41 o 
   0  12  12      376.77      392.40      5.41 o 
   1  12  12        4.55        5.32      1.50 o 
  -8  13  12        5.02        3.87      1.53 o 
  -7  13  12       42.15       39.76      2.81 o 
  -6  13  12        1.58        3.58      1.69 o 
  -5  13  12       76.32       68.18      2.82 o 
  -4  13  12        0.02       -0.73      1.57 o 
  -3  13  12        0.78        2.01      2.36 o 
  -2  13  12        1.80        2.74      1.59 o 
  -1  13  12      100.81      101.14      3.03 o 
   0  13  12       66.10       64.96      2.67 o 
   1  13  12        6.06        6.42      2.33 o 
  -8  14  12       98.42      111.16      3.13 o 
  -7  14  12      214.33      214.66      4.48 o 
  -6  14  12      113.05      115.78      3.58 o 
  -5  14  12       51.61       45.82      2.86 o 
  -4  14  12        3.54        2.69      1.72 o 
  -3  14  12       40.09       38.01      2.65 o 
  -2  14  12      238.69      258.12      4.63 o 
  -1  14  12        4.11        2.43      1.57 o 
   0  14  12       23.36       22.32      2.37 o 
  -7  15  12       48.94       47.34      2.96 o 
  -6  15  12       46.12       45.92      2.98 o 
  -5  15  12       60.73       56.94      3.31 o 
  -4  15  12       73.14       78.14      3.90 o 
  -3  15  12        0.11        0.22      1.69 o 
  -2  15  12      114.61      142.82      3.59 o 
  -1  15  12       62.51       61.50      2.78 o 
  -5  16  12      100.37       99.23      6.18 o 
  -4  16  12        7.35        5.23      1.79 o 
  -3  16  12       25.28       23.57      2.08 o 
 -11   1  13       11.13       10.82      2.42 o 
 -10   1  13       25.92       31.53      2.44 o 
  -9   1  13       69.51       74.28      2.59 o 
  -8   1  13        6.50        5.89      1.42 o 
  -7   1  13       55.13       62.16      2.63 o 
  -6   1  13      285.74      284.84      3.95 o 
  -5   1  13       64.07       71.70      2.34 o 
  -4   1  13       33.30       30.12      1.89 o 
  -3   1  13      108.66      108.06      2.49 o 
  -2   1  13      135.47      119.43      2.61 o 
  -1   1  13      188.78      183.62      3.05 o 
   0   1  13       30.03       31.94      1.85 o 
   1   1  13       46.43       36.51      2.43 o 
   2   1  13       19.60       11.99      2.58 o 
 -11   2  13      159.77      167.76      4.80 o 
 -10   2  13      183.88      183.97      4.15 o 
  -9   2  13      541.59      534.73      5.92 o 
  -8   2  13      132.72      130.95      2.92 o 
  -7   2  13       34.93       33.04      2.09 o 
  -6   2  13       84.41       77.25      2.46 o 
  -5   2  13       76.88       71.34      2.36 o 
  -4   2  13       96.61       86.35      2.40 o 
  -3   2  13        0.13        0.38      1.15 o 
  -2   2  13        9.74        6.32      1.27 o 
  -1   2  13        9.29       10.16      1.31 o 
   0   2  13       18.56       17.66      1.38 o 
   1   2  13      154.01      170.58      2.93 o 
   2   2  13       81.61       92.17      4.13 o 
 -10   3  13       29.04       31.43      4.42 o 
  -9   3  13       57.13       70.23      3.31 o 
  -8   3  13      184.29      194.34      3.35 o 
  -7   3  13        1.86        5.32      1.39 o 
  -6   3  13      307.90      342.20      4.41 o 
  -5   3  13       46.31       47.08      2.21 o 
  -4   3  13        7.37        5.26      1.32 o 
  -3   3  13       42.69       40.95      2.02 o 
  -2   3  13        3.63        5.77      1.26 o 
  -1   3  13       45.18       44.95      2.08 o 
   0   3  13      272.70      277.41      4.12 o 
   1   3  13      383.52      427.23      4.83 o 
   2   3  13      111.34      114.37      6.71 o 
 -10   4  13        4.56        6.93      1.85 o 
  -9   4  13       21.53       20.00      1.96 o 
  -8   4  13       41.87       45.06      2.29 o 
  -7   4  13      438.88      464.60      5.31 o 
  -6   4  13        0.25        2.47      1.33 o 
  -5   4  13       52.86       53.22      2.27 o 
  -4   4  13      202.26      212.31      3.43 o 
  -3   4  13       71.54       63.42      2.25 o 
  -2   4  13      252.74      263.57      3.68 o 
  -1   4  13        9.88        7.33      1.33 o 
   0   4  13        4.42        8.70      1.30 o 
   1   4  13        6.45       14.07      1.45 o 
   2   4  13      143.83      164.40      7.59 o 
 -10   5  13       13.00       10.00      1.91 o 
  -9   5  13       34.99       34.85      2.58 o 
  -8   5  13        2.33       -0.02      1.62 o 
  -7   5  13        0.64        0.55      1.36 o 
  -6   5  13       66.80       70.89      2.41 o 
  -5   5  13      257.17      259.10      3.77 o 
  -4   5  13        4.14        1.15      1.31 o 
  -3   5  13       35.15       35.23      2.09 o 
  -2   5  13       21.08       21.52      1.54 o 
  -1   5  13        1.48        1.93      1.22 o 
   0   5  13      105.24      107.22      2.58 o 
   1   5  13      238.49      225.20      3.74 o 
   2   5  13       18.78       13.37      1.99 o 
 -10   6  13       10.59        6.35      1.88 o 
  -9   6  13      198.73      214.92      4.35 o 
  -8   6  13        0.15       -1.39      1.57 o 
  -7   6  13      147.81      144.94      2.90 o 
  -6   6  13      227.79      222.05      3.53 o 
  -5   6  13       79.51       79.43      2.49 o 
  -4   6  13        0.85        0.02      1.26 o 
  -3   6  13      390.14      399.02      4.81 o 
  -2   6  13      320.28      333.33      4.31 o 
  -1   6  13        1.95        1.66      1.22 o 
   0   6  13       19.15       27.55      2.18 o 
   1   6  13      278.12      287.25      5.61 o 
 -10   7  13        7.96        7.45      1.90 o 
  -9   7  13       10.18        8.23      1.87 o 
  -8   7  13      203.67      198.41      4.07 o 
  -7   7  13        2.82        3.35      1.40 o 
  -6   7  13        1.79        2.38      1.40 o 
  -5   7  13        5.18        3.07      1.40 o 
  -4   7  13      108.91      124.35      2.85 o 
  -3   7  13       26.31       22.58      1.70 o 
  -2   7  13      263.81      264.65      3.83 o 
  -1   7  13       55.32       48.19      2.46 o 
   0   7  13       33.72       41.59      2.38 o 
   1   7  13      124.29      133.92      4.13 o 
  -9   8  13        1.43       -0.37      1.39 o 
  -8   8  13       56.11       66.22      2.97 o 
  -7   8  13      223.05      241.89      5.15 o 
  -6   8  13       34.62       37.28      2.23 o 
  -5   8  13        3.79        3.69      1.38 o 
  -4   8  13      486.81      496.01      5.55 o 
  -3   8  13       32.38       30.61      2.12 o 
  -2   8  13      391.98      377.08      5.29 o 
  -1   8  13      373.07      403.01      5.48 o 
   0   8  13        4.86        8.81      1.53 o 
   1   8  13        0.02       -0.98      1.83 o 
  -9   9  13       57.57       59.95      3.02 o 
  -8   9  13      234.12      242.73      4.63 o 
  -7   9  13      347.86      349.36      5.50 o 
  -6   9  13      285.51      298.22      4.94 o 
  -5   9  13       38.24       33.25      3.34 o 
  -4   9  13        1.64        0.33      1.60 o 
  -3   9  13        3.14        0.28      1.52 o 
  -2   9  13      112.01      127.57      3.32 o 
  -1   9  13       92.33      104.51      3.01 o 
   0   9  13      364.27      389.29      5.33 o 
  -8  10  13        0.16       -1.11      1.72 o 
  -7  10  13       23.53       22.36      2.10 o 
  -6  10  13        2.96        4.10      1.72 o 
  -5  10  13      143.33      149.89      3.64 o 
  -4  10  13       29.38       21.31      1.91 o 
  -3  10  13       17.56       13.46      1.68 o 
  -2  10  13      102.42      117.81      3.23 o 
  -1  10  13       10.20       11.77      1.95 o 
   0  10  13       63.24       60.54      2.70 o 
  -8  11  13        4.60        4.16      1.76 o 
  -7  11  13       88.13       90.62      3.33 o 
  -6  11  13      122.58      124.08      3.50 o 
  -5  11  13      761.53      795.33      9.80 o 
  -4  11  13      268.90      304.61      4.98 o 
  -3  11  13       12.25        9.85      1.70 o 
  -2  11  13      112.69      126.18      3.34 o 
  -1  11  13      266.07      294.10      4.73 o 
  -7  12  13        0.11       -1.70      1.70 o 
  -6  12  13       38.46       39.24      3.92 o 
  -5  12  13       35.17       54.62      3.21 o 
  -4  12  13      407.66      394.80      5.84 o 
  -3  12  13       10.24       10.72      1.74 o 
  -2  12  13      186.61      204.70      4.06 o 
  -1  12  13       56.28       45.84      2.73 o 
  -6  13  13      236.93      231.23      4.64 o 
  -5  13  13      187.46      187.66      5.76 o 
  -4  13  13        8.12        4.99      1.93 o 
  -3  13  13       93.84       89.96      3.21 o 
  -2  13  13       56.78       62.65      2.92 o 
  -9   0  14      200.92      207.18      7.66 o 
  -8   0  14       47.03       54.84      3.56 o 
  -7   0  14      407.42      418.37      7.22 o 
  -6   0  14       85.90       91.77      3.76 o 
  -5   0  14       19.12        9.83      2.14 o 
  -4   0  14      255.34      301.16      5.84 o 
  -3   0  14       40.17       42.32      3.03 o 
  -2   0  14      349.43      389.19     11.23 o 
  -1   0  14       20.14       23.38      3.36 o 
   0   0  14       76.41       89.81      4.74 o 
  -9   1  14       71.05       93.47      2.88 o 
  -8   1  14      498.40      551.11      6.18 o 
  -7   1  14      419.71      458.25      5.45 o 
  -6   1  14       69.77       75.44      2.53 o 
  -5   1  14       49.08       50.71      2.26 o 
  -4   1  14       55.01       52.32      2.26 o 
  -3   1  14       40.60       42.05      2.20 o 
  -2   1  14       50.68       51.59      2.20 o 
  -1   1  14       64.75       64.19      2.31 o 
   0   1  14        5.71        4.63      1.31 o 
  -9   2  14      314.90      334.65      5.41 o 
  -8   2  14        1.97        4.70      1.59 o 
  -7   2  14        0.62       -0.28      1.45 o 
  -6   2  14        9.47        3.81      1.47 o 
  -5   2  14      405.83      430.21      5.12 o 
  -4   2  14        2.95        3.25      1.41 o 
  -3   2  14      120.59      120.09      2.72 o 
  -2   2  14      103.84      107.65      2.71 o 
  -1   2  14        8.93        4.66      1.33 o 
   0   2  14        7.99        6.09      1.36 o 
  -9   3  14        9.70       13.75      2.09 o 
  -8   3  14        7.30        4.83      1.70 o 
  -7   3  14       59.07       59.38      3.20 o 
  -6   3  14      163.49      169.53      3.26 o 
  -5   3  14       87.84       95.47      2.69 o 
  -4   3  14      181.74      169.47      3.20 o 
  -3   3  14        4.91        3.69      1.35 o 
  -2   3  14      315.58      337.92      4.42 o 
  -1   3  14      138.20      145.02      2.98 o 
   0   3  14       83.10       87.86      2.44 o 
  -9   4  14       21.68       21.56      2.72 o 
  -8   4  14       42.90       36.44      2.51 o 
  -7   4  14      137.69      134.33      3.12 o 
  -6   4  14      198.26      216.53      3.62 o 
  -5   4  14        1.25       -0.43      1.38 o 
  -4   4  14      655.91      653.62      6.81 o 
  -3   4  14       29.53       30.52      2.03 o 
  -2   4  14      165.03      164.10      3.19 o 
  -1   4  14       47.42       62.89      2.37 o 
   0   4  14        1.71        4.35      1.34 o 
  -9   5  14        0.36       -1.71      1.71 o 
  -8   5  14       24.23       20.22      2.01 o 
  -7   5  14       28.36       29.07      2.63 o 
  -6   5  14       68.33       70.03      2.50 o 
  -5   5  14       30.75       35.43      2.15 o 
  -4   5  14       93.46      114.93      2.88 o 
  -3   5  14       70.07       71.50      2.53 o 
  -2   5  14      220.69      217.86      3.60 o 
  -1   5  14       53.56       55.32      2.37 o 
  -8   6  14       33.47       28.65      2.63 o 
  -7   6  14       10.33       14.56      1.68 o 
  -6   6  14       12.80        6.19      1.55 o 
  -5   6  14       96.47       90.03      2.65 o 
  -4   6  14       13.48       12.79      1.81 o 
  -3   6  14       13.98       12.91      1.53 o 
  -2   6  14       39.94       33.55      2.18 o 
  -1   6  14        1.26        4.99      1.45 o 
  -8   7  14       40.50       35.59      2.72 o 
  -7   7  14      719.41      746.68      8.92 o 
  -6   7  14      102.82      104.71      2.83 o 
  -5   7  14      187.29      188.89      3.45 o 
  -4   7  14        3.73        1.08      1.40 o 
  -3   7  14        3.80        4.29      1.46 o 
  -2   7  14       85.23       87.21      3.02 o 
  -1   7  14      792.46      887.07      9.71 o 
  -7   8  14       13.82       15.64      2.59 o 
  -6   8  14       50.73       55.06      2.49 o 
  -5   8  14        0.32       -1.30      1.42 o 
  -4   8  14       96.31       98.97      2.74 o 
  -3   8  14       28.02       28.16      2.12 o 
  -2   8  14      226.91      249.52      4.34 o 
  -7   9  14        0.76        0.29      1.83 o 
  -6   9  14      461.68      486.35      6.72 o 
  -5   9  14       73.14       79.09      3.69 o 
  -4   9  14       15.09       11.18      1.79 o 
  -3   9  14        7.54        2.38      1.65 o 
  -5  10  14        4.55        5.10      1.80 o 
  -4  10  14      304.60      322.88      5.20 o 
  -6   1  15       30.33       36.04      2.34 o 
  -5   1  15       23.13       27.87      1.95 o 
  -4   1  15       39.85       51.63      2.43 o 
  -3   1  15      157.84      183.68      3.45 o 
  -6   2  15       31.88       39.98      2.40 o 
  -5   2  15        9.72        8.31      1.57 o 
  -4   2  15      165.16      170.35      3.34 o 
  -6   3  15       52.34       56.91      2.54 o 
  -5   3  15       42.22       41.42      2.38 o 
  -4   3  15      156.03      185.17      3.49 o 
  -5   4  15       13.25       13.50      1.63 o 
                                                 
